# Supplementary material for: Co-Circulation of the Rare CPV-2c with Unique Gln370Arg Substitution, New CPV-2b with Unique Thr440Ala Substitution, and New CPV-2a with High Prevalence and Variation in Heilongjiang Province, Northeast China
Source: PLoS One. 2015 Sep 8;10(9):e0137288. doi: 10.1371/journal.pone.0137288 (PMC4562665; doi:10.1371/journal.pone.0137288)
Supplement: S1 Fig — (TXT) [file pone.0137288.s001.txt]

>KT074258 [organism=canine parvovirus] [strain=MDJ-1] VP2 gene DNA,partial CDs
GGCTTACCACCATTTCTAAATTCTTTGCCTCAAGCTGAAGGAGGTACTAACTTTGGTTATATAGGAGTTCAACAAGATAA
AAGACGTGGTGTAACTCAAATGGGAAATACAAACATTATTACTGAAGCTACTATTATGAGACCAGCTGAGGTTGGTTATA
GTGCACCATATTATTCTTTTGAGGCGTCTACACAAGGGCCATTTAAAACACCTATTGCAGCAGGACGGGGGGGAGCGCAA
ACAGATGAAAATCAAGCAGCAGATGGTGATCCAAGATATGCATTTGGTAGACAACATGGTCAAAAAACTACCACAACAGG
AGAAACACCTGAGAGATTTACATATATAGCACATCAAGATACAGGAAGATATCCAGAAGGAGATTGGATTCAAAATATTA
ACTTTAACCTTCCTGTAACAAATGATAATGTATTGCTACCAACAGATCCAATTGGAGGTAAAGCAGGAATTAACTATACT
AATATATTTAATACTTATGGTCCTTTA

>KT074259 [organism=canine parvovirus] [strain=MDJ-7] VP2 gene DNA,partial CDs
GGCTTACCACCATTTCTAAATTCTTTGCCTCAAGCTGAAGGAGGCACTAACTTTGGTTATATAGGAGTTCAACAAGATAA
AAGACGTGGTGTAACTCAAATGGGAAATACAAACATTATTACTGAAGCTACTATTATGAGACCAGCTGAGGTTGGTTATA
GTGCACCATATTATTCTTTTGAGGCGTCTACACAAGGGCCATTTAAAACACCTATTGCAGCAGGACGGGGGGGAGCGCAA
ACAGATGAAAATCAAGCAGCAGATGGTGATCCAAGATATGCATTTGGTAGACAACATGGTCAGAAAACTACCACAACAGG
AGAAACACCTGAGAGATTTACATATATAGCACATCAAGATACAGGAAGATATCCAGAAGGAGATTGGATTCAAAATATTA
ACTTTAACCTTCCTGTAACAAATGATAATGTATTGCTACCAACAGATCCAATTGGAGGTAAAACAGGAATTAACTATACT
AATATATTTAATACTTATGGTCCTTTA

>KT074260 [organism=canine parvovirus] [strain=MDJ-9] VP2 gene DNA,partial CDs
GGCTTACCACCATTTCTAAATTCTTTGCCTCAAGCTGAAGGAGGTACTAACTTTGGTTATATAGGAGTTCAACAAGATAA
AAGGCGTGGTGTAACTCAAATGGGAAATACAAACATTATTACTGAAGCTACTATTATGAGACCAGCTGAGGTTGGTTATA
GTGCACCATATTATTCTTTTGAGGCGTCTACACAAGGGCCATTTAAAACACCTATTGCAGCAGGACGGGGGGGAGCGCAA
ACAGATGAAAATCAAGCAGCAGATGGTGATCCAAGATATGCATTTGGTAGACAACATGGTCAGAAAACTACCACAACAGG
AGAAACACCTGAGAGATTTACATATATAGCACATCAAGATACAGGAAGATATCCAGAAGGAGATTGGATTCAAAATATTA
ACTTTAACCTTCCTGTAACAAATGATAATGTATTGCTACCAACAGATCCAATTGGAGGTAAAACAGGAATTAACTATACT
AATATATTTAATACTTATGGTCCTTTA

>KT074261 [organism=canine parvovirus] [strain=MDJ-15] VP2 gene DNA,partial CDs
GGCTTACCACCATTTCTAAATTCTTTGCCTCAAGCTGAAGGAGGTACTAACTTTGGTTATATAGGAGTTCAACAAGATAA
AAGACGTGGTGTAACTCAAATGGGAAATACAAACATTATTACTGAAGCTACTATTATGAGACCAGCTGAGGTTGGTTATA
GTGCACCATATTATTCTTTTGAGGCGTCTACACAAGGGCCATTTAAAACACCTATTGCAGCAGGACGGGGGGGAGCGCAA
ACAGATGAAAATCAAGCAGCAGATGGTGATCCAAGATATGCATTTGGTAGACAACATGGTCAAAAAACTACCACAACAGG
AGAAACACCTGAGAGATTTACATATATAGCACATCAAGATACAGGAAGATATCCAGAAGGAGATTGGATTCAAAATATTA
ACTTTAACCTTCCTGTAACAAATGATAATGTATTGCTACCAACAGATCCAATTGGAGGTAAAACAGGAATTAACTATACT
AATATATTTAATACTTATGGTCCTTTA

>KT074262 [organism=canine parvovirus] [strain=MDJ-18] VP2 gene DNA,partial CDs
GGCTTACCACCATTTCTAAATTCTTTGCCTCAAGCTGAAGGAGGTACTAACTTTGGTTATATAGGAGTTCAACAAGATAA
AAGGCGTGGTGTAACTCAAATGGGAAATACAAACATTATTACTGAAGCTACTATTATGAGACCAGCTGAGGTTGGTTATA
GTGCACCATATTATTCTTTTGAGGCGTCTACACAAGGGCCATTTAAAACACCTATTGCAGCAGGACGGGGGGGAGCGCAA
ACAGATGAAAATCAAGCAGCAGATGGTGATCCAAGATATGCATTTGGTAGACAACATGGTCAGAAAACTACCACAACAGG
AGAAACACCTGAGAGATTTACATATATAGCACATCAAGATACAGGAAGATATCCAGAAGGAGATTGGATTCAAAATATTA
ACTTTAACCTTCCTGTAACAAATGATAATGTATTGCTACCAACAGATCCAATTGGAGGTAAAACAGGAATTAACTATACT
AATATATTTAATACTTATGGTCCTTTA

>KT074263 [organism=canine parvovirus] [strain=MDJ-20] VP2 gene DNA,partial CDs
GGCTTACCACCATTTCTAAATTCTTTGCCTCAAGCTGAAGGAGGTACTAACTTTGGTTATATAGGAGTTCAACAAGATAA
AAGGCGTGGTGTAACTCAAATGGGAAATACAAACATTATTACTGAAGCTACTATTATGAGACCAGCTGAGGTTGGTTATA
GTGCACCATATTATTCTTTTGAGGCGTCTACACAAGGGCCATTTAAAACACCTATTGCAGCAGGACGGGGGGGAGCACAA
ACAGATGAAAATCAAGCAGCAGATGGTGATCCAAGATATGCATTTGGTAGACAACATGGTCAGAAAACTACCACAACAGG
AGAAACACCTGAGAGATTTACATATATAGCACATCAAGATACAGGAAGATATCCAGAAGGAGATTGGATTCAAAATATTA
ACTTTAACCTTCCTGTAACAAATGATAATGTATTGCTACCAACAGATCCAATTGGAGGTAAAACAGGAATTAACTATACT
AATATATTTAATACTTATGGTCCTTTA

>KT074264 [organism=canine parvovirus] [strain=MDJ-21] VP2 gene DNA,partial CDs
GGCTTACCACCATTTCTAAATTCTTTGCCTCAAGCTGAAGGAGGTACTAACTTTGGTTATATAGGAGTTCAACAAGATAA
AAGGCGTGGTGTAACTCAAATGGGAAATACAAACATTATTACTGAAGCTACTATTATGAGACCAGCTGAGGTTGGTTATA
GTGCACCATATTATTCTTTTGAGGCGTCTACACAAGGGCCATTTAAAACACCTATTGCAGCAGGACGGGGGGGAGCGCAA
ACAGATGAAAATCAAGCAGCAGATGGTGATCCAAGATATGCATTTGGTAGACAACATGGTCAGAAAACTACCACAACAGG
AGAAACACCTGAGAGATTTACATATATAGCACATCAAGATACAGGAAGATATCCAGAAGGAGATTGGATTCAAAATATTA
ACTTTAACCTTCCTGTAACAAATGATAATGTATTGCTACCAACAGATCCAATTGGAGGTAAAACAGGAATTAACTATACT
AATATATTTAATACTTATGGTCCTTTA

>KT074265 [organism=canine parvovirus] [strain=MDJ-22] VP2 gene DNA,partial CDs
GGCTTACCACCATTTCTAAATTCTTTGCCTCAAGCTGAAGGAGGTACTAACTTTGGTTATATAGGAGTTCAACAAGATAA
AAGACGTGGTGTAACTCAAATGGGAAATACAAACATTATTACTGAAGCTACTATTATGAGACCAGCTGAGGTTGGTTATA
GTGCACCATATTATTCTTTTGAGGCGTCTACACAAGGGCCATTTAAAACACCTATTGCAGCAGGACGGGGGGGAGCGCAA
ACAGATGAAAATCAAGCAGCAGATGGTGATCCAAGATATGCATTTGGTAGACAACATGGTCAAAAAACTACCACAACAGG
AGAAACACCCGAGAGATTTACATATATAGCACATCAAGATACAGGAAGATATCCAGAAGGAGATTGGATTCAAAATATTA
ACTTTAACCTTCCTGTAACAAATGATAATGTATTGCTACCAACAGATCCAATTGGAGGTAAAGCAGGAATTAACTATACT
AATATATTTAATACTTATGGTCCTTTA

>KT074266 [organism=canine parvovirus] [strain=MDJ-27] VP2 gene DNA,partial CDs
GGCTTACCACCATTTCTAAATTCTTTGCCTCAAGCTGAAGGAGGTACTAACTTTGGTTATATAGGAGTTCAACAAGATAA
AAGACGTGGTGTAACTCAAATGGGAAATACAAACATTATTACTGAAGCTACTATTATGAGACCAGCTGAGGTTGGTTATA
GTGCACCATATTATTCTTTTGAGGCGTCTACACAAGGGCCATTTAAAACACCTATTGCAGCAGGACGGGGGGGAGCGCAA
ACAGATGAAAATCAAGCAGCAGATGGTGATCCAAGATATGCATTTGGTAGACAACATGGTCAAAAAACTACCACAACAGG
AGAAACACCTGAGAGATTTACATATATAGCACATCAAGATACAGGAAGATATCCAGAAGGAGATTGGATTCAAAATATTA
ACTTTAACCTTCCTGTAACAAATGATAATGTATTGCTACCAACAGATCCAATTGGAGGTAAAACAGGAATTAACTATACT
AATATATTTAATACTTATGGTCCTTTA

>KT074267 [organism=canine parvovirus] [strain=MDJ-28] VP2 gene DNA,partial CDs
GGCTTACCACCATTTCTAAATTCTTTGCCTCAAGCTGAAGGAGGTACTAACTTTGGTTATATAGGAGTTCAACAAGATAA
AAGACGTGGTGTAACTCAAATGGGAAATACAAACATTATTACTGAAGCTACTATTATGAGACCAGCTGAGGTTGGTTATA
GTGCACCATATTATTCTTTTGAGGCGTCTACACAAGGGCCATTTAAAACACCTATTGCAGCAGGACGGGGGGGAGCGCAA
ACAGATGAAAATCAAGCAGCAGATGGTGATCCAAGATATGCATTTGGTAGACAACATGGTCAAAAAACTACCACAACAGG
AGAAACACCTGAGAGATTTACATATATAGCACATCAAGATACAGGAAGATATCCAGAAGGAGATTGGATTCAAAATATTA
ACTTTAACCTTCCTGTAACAAATGATAATGTATTGCTACCAACAGATCCAATTGGAGGTAAAGCAGGAATTAACTATACT
AATATATTTAATACTTATGGTCCTTTA

>KT074268 [organism=canine parvovirus] [strain=MDJ-29] VP2 gene DNA,partial CDs
GGCTTACCACCATTTCTAAATTCTTTGCCTCAAGCTGAAGGAGGTACTAACTTTGGTTATATAGGAGTTCAACAAGATAA
AAGACGTGGTGTAACTCAAATGGGAAATACAAACATTATTACTGAAGCTACTATTATGAGACCAGCTGAGGTTGGTTATA
GTGCACCATATTATTCTTTTGAGGCGTCTACACAAGGGCCATTTAAAACACCTATTGCAGCAGGACGGGGGGGAGCGCAA
ACAGATGAAAATCAAGCAGCAGATGGTGATCCAAGATATGCATTTGGTAGACAACATGGTCAAAAAACTACCACAACAGG
AGAAACACCTGAGAGATTTACATATATAGCACATCAAGATACAGGAAGATATCCAGAAGGAGATTGGATTCAAAATATTA
ACTTTAACCTTCCTGTAACAAATGATAATGTATTGCTACCAACAGATCCAATTGGAGGTAAAGCAGGAATTAACTATACT
AATATATTTAATACTTATGGTCCTTTA

>KT074269 [organism=canine parvovirus] [strain=MDJ-32] VP2 gene DNA,partial CDs
GGCTTACCACCATTTCTAAATTCTTTGCCTCAAGCTGAAGGAGGTACTAACTTTGGTTATATAGGAGTTCAACAAGATAA
AAGACGTGGTGTAACTCAAATGGGAAATACAAACATTATTACTGAAGCTACTATTATGAGACCAGCTGAGGTTGGTTATA
GTGCACCATATTATTCTTTTGAGGCGTCTACACAAGGGCCATTTAAAACACCTATTGCAGCAGGACGGGGGGGAGCGCAA
ACAGATGAAAATCAAGCAGCAGATGGTGATCCAAGATATGCATTTGGTAGACAACATGGTCAAAAAACTACCACAACAGG
AGAAACACCTGAGAGATTTACATATATAGCACATCAAGATACAGGAAGATATCCAGAAGGAGATTGGATTCAAAATATTA
ACTTTAACCTTCCTGTAACAAATGATAATGTATTGCTACCAACAGATCCAATTGGAGGTAAAGCAGGAATTAACTATACT
AATATATTTAATACTTATGGTCCTTTA

>KT074270 [organism=canine parvovirus] [strain=MDJ-33] VP2 gene DNA,partial CDs
GGCTTACCACCATTTCTAAATTCTTTGCCTCAAGCTGAAGGAGGTACTAACTTTGGTTATATAGGAGTTCAACAAGATAA
AAGACGTGGTGTAACTCAAATGGGAAATACAAACATTATTACTGAAGCTACTATTATGAGACCAGCTGAGGTTGGTTATA
GTGCACCATATTATTCTTTTGAGGCGTCTACACAAGGGCCATTTAAAACACCTATTGCAGCAGGACGGGGGGGAGCGCAA
ACAGATGAAAATCAAGCAGCAGATGGTGATCCAAGATATGCATTTGGTAGACAACATGGTCAAAAAACTACCACAACAGG
AGAAACACCTGAGAGATTTACATATATAGCACATCAAGATACAGGAAGATATCCAGAAGGAGATTGGATTCAAAATATTA
ACTTTAACCTTCCTGTAACAAATGATAATGTATTGCTACCAACAGATCCAATTGGAGGTAAAACAGGAATTAACTATACT
AATATATTTAATACTTATGGTCCTTTA

>KT074271 [organism=canine parvovirus] [strain=MDJ-37] VP2 gene DNA,partial CDs
GGCTTACCACCATTTCTAAATTCTTTGCCTCAAGCTGAAGGAGGTACTAACTTTGGTTATATAGGAGTTCAACAAGATAA
AAGGCGTGGTGTAACTCAAATGGGAAATACAAACATTATTACTGAAGCTACTATTATGAGACCAGCTGAGGTTGGTTATA
GTGCACCATATTATTCTTTTGAGGCGTCTACACAAGGGCCATTTAAAACACCTATTGCAGCAGGACGGGGGGGAGCGCAA
ACAGATGAAAATCAAGCAGCAGATGGTGATCCAAGATATGCATTTGGTAGACAACATGGTCAGAAAACTACCACAACAGG
AGAAACACCTGAGAGATTTACATATATAGCACATCAAGATACAGGAAGATATCCAGAAGGAGATTGGATTCAAAATATTA
ACTTTAACCTTCCTGTAACAAATGATAATGTATTGCTACCAACAGATCCAATTGGAGGTAAAACAGGAATTAACTATACT
AATATATTTAATACTTATGGTCCTTTA

>KT074272 [organism=canine parvovirus] [strain=MDJ-40] VP2 gene DNA,partial CDs
GGCTTACCACCATTTCTAAATTCTTTGCCTCAAGCTGAAGGAGGTACTAACTTTGGTTATATAGGAGTTCAACAAGATAA
AAGACGTGGTGTAACTCAAATGGGAAATACAAACATTATTACTGAAGCTACTATTATGAGACCAGCTGAGGTTGGTTATA
GTGCACCATATTATTCTTTTGAGGCGTCTACACAAGGGCCATTTAAAACACCTATTGCAGCAGGACGGGGGGGAGCGCAA
ACAGATGAAAATCAAGCAGCAGATGGTGATCCAAGATATGCATTTGGTAGACAACATGGTCAAAAAACTACCACAACAGG
AGAAACACCTGAGAGATTTACATATATAGCACATCAAGATACAGGAAGATATCCAGAAGGAGATTGGATTCAAAATATTA
ACTTTAACCTTCCTGTAACAAATGATAATGTATTGCTACCAACAGATCCAATTGGAGGTAAAGCAGGAATTAACTATACT
AATATATTTAATACTTATGGTCCTTTA

>KT074273 [organism=canine parvovirus] [strain=DQ-alpha1] VP2 gene DNA,partial CDs
GGCTTACCACCATTTCTAAATTCTTTGCCTCAAGCTGAAGGAGGTACTAACTTTGGTTATATAGGAGTTCAACAAGATAA
AAGACGTGGTGTAACTCAAATGGGAAATACAAACATTATTACTGAAGCTACTATTATGAGACCAGCTGAGGTTGGTTATA
GTGCACCATATTATTCTTTTGAGGCGTCTACACAAGGGCCATTTAAAACACCTATTGCAGCAGGACGGGGGGGAGCGCAA
ACAGATGAAAATCAAGCAGCAGATGGTGATCCAAGATATGCATTTGGTAGACAACATGGTCAAAAAACTACCACAACAGG
AGAAACACCTGAGAGATTTACATATATAGCACATCAAGATACAGGAAGATATCCAGAAGGAGATTGGATTCAAAATATTA
ACTTTAACCTTCCTGTAACAAATGATAATGTATTGCTACCAACAGATCCAATTGGAGGTAAAGCAGGAATTAACTATACT
AATATATTTAATACTTATGGTCCTTTA

>KT074274 [organism=canine parvovirus] [strain=DQ-beta1] VP2 gene DNA,partial CDs
GGCTTACCACCATTTCTAAATTCTTTGCCTCAAGCTGAAGGAGGTACTAACTTTGGTTATATAGGAGTTCAACAAGATAA
AAGACGTGGTGTAACTCAAATGGGAAATACAAACATTATTACTGAAGCTACTATTATGAGACCAGCTGAGGTTGGTTATA
GTGCACCATATTATTCTTTTGAGGCGTCTACACAAGGGCCATTTAAAACACCTATTGCAGCAGGACGGGGGGGAGCGCAA
ACAGATGAAAATCAAGCAGCAGATGGTGATCCAAGATATGCATTTGGTAGACAACATGGTCAAAAAACTACCACAACAGG
AGAAACACCTGAGAGATTTACATATATAGCACATCAAGATACAGGAAGATATCCAGAAGGAGATTGGATTCAAAATATTA
ACTTTAACCTTCCTGTAACAAATGATAATGTATTGCTACCAACAGATCCAATTGGAGGTAAAGCAGGAATTAACTATACT
AATATATTTAATACTTATGGTCCTTTA

>KT074275 [organism=canine parvovirus] [strain=DQ-beta7] VP2 gene DNA,partial CDs
GGCTTACCACCATTTCTAAATTCTTTGCCTCAAGCTGAAGGAGGTACTAACTTTGGTTATATAGGAGTTCAACAAGATAA
AAGGCGTGGTGTAACTCAAATGGGAAATACAAACATTATTACTGAAGCTACTATTATGAGACCAGCTGAGGTTGGTTATA
GTGCACCATATTATTCTTTTGAGGCGTCTACACAAGGGCCATTTAAAACACCTATTGCAGCAGGACGGGGGGGAGCACAA
ACAGATGAAAATCAAGCAGCAGATGGTGATCCAAGATATGCATTTGGTAGACAACATGGTCAGAAAACTACCACAACAGG
AGAAACACCTGAGAGATTTACATATATAGCACATCAAGATACAGGAAGATATCCAGAAGGAGATTGGATTCAAAATATTA
ACTTTAACCTTCCTGTAACAAATGATAATGTATTGCTACCAACAGATCCAATTGGAGGTAAAACAGGAATTAACTATACT
AATATATTTAATACTTATGGTCCTTTA

>KT074276 [organism=canine parvovirus] [strain=HRB-a1] VP2 gene DNA,partial CDs
GGCTTACCACCATTTCTAAATTCTTTGCCTCAAGCTGAAGGAGGTACTAACTTTGGTTATATAGGAGTTCAACAAGATAA
AAGACGTGGTGTAACTCAAATGGGAAATACAAACATTATTACTGAAGCTACTATTATGAGACCAGCTGAGGTTGGTTATA
GTGCACCATATTATTCTTTTGAGGCGTCTACACAAGGGCCATTTAAAACACCTATTGCAGCAGGACGGGGGGGAGCGCAA
ACAGATGAAAATCAAGCAGCAGATGGTGATCCAAGATATGCATTTGGTAGACAACATGGTCAAAAAACTACCACAACAGG
AGAAACACCTGAGAGATTTACATATATAGCACATCAAGATACAGGAAGATATCCAGAAGGAGATTGGATTCAAAATATTA
ACTTTAACCTTCCTGTAACAAATGATAATGTATTGCTACCAACAGATCCAATTGGAGGTAAAACAGGAATTAACTATACT
AATATATTTAATACTTATGGTCCTTTA

>KT074277 [organism=canine parvovirus] [strain=HRB-A2] VP2 gene DNA,partial CDs
GGCTTACCACCATTTCTAAATTCTTTGCCTCAAGCTGAAGGAGGTACTAACTTTGGTTATATAGGAGTTCAACAAGATAA
AAGGCGTGGTGTAACTCAAATGGGAAATACAAACATTATTACTGAAGCTACTATTATGAGACCAGCTGAGGTTGGTTATA
GTGCACCATATTATTCTTTTGAGGCGTCTACACAAGGGCCATTTAAAACACCTATTGCAGCAGGACGGGGGGGAGCGCAA
ACAGATGAAAATCAAGCAGCAGATGGTGATCCAAGATATGCATTTGGTAGACAACATGGTCAGAAAACTACCACAACAGG
AGAAACACCTGAGAGATTTACATATATAGCACATCAAGATACAGGAAGATATCCAGAAGGAGATTGGATTCAAAATATTA
ACTTTAACCTTCCTGTAACAAATGATAATGTATTGCTACCAACAGATCCAATTGGAGGTAAAACAGGAATTAACTATACT
AATATATTTAATACTTATGGTCCTTTA

>KT074278 [organism=canine parvovirus] [strain=HRB-A5] VP2 gene DNA,partial CDs
GGCTTACCACCATTTCTAAATTCTTTGCCTCAAGCTGAAGGAGGTACTAACTTTGGTTATATAGGAGTTCAACAAGATAA
AAGACGTGGTGTAACTCAAATGGGAAATACAAACATTATTACTGAAGCTACTATTATGAGACCAGCTGAGGTTGGTTATA
GTGCACCATATTATTCTTTTGAGGCGTCTACACAAGGGCCATTTAAAACACCTATTGCAGCAGGACGGGGGGGAGCGCAA
ACAGATGAAAATCAAGCAGCAGATGGTGATCCAAGATATGCATTTGGTAGACAACATGGTCAAAAAACTACCACAACAGG
AGAAACACCTGAGAGATTTACATATATAGCACATCAAGATACAGGAAGATATCCAGAAGGAGATTGGATTCAAAATATTA
ACTTTAACCTTCCTGTAACAAATGATAATGTATTGCTACCAACAGATCCAATTGGAGGTAAAGCAGGAATTAACTATACT
AATATATTTAATACTTATGGTCCTTTA

>KT074279 [organism=canine parvovirus] [strain=HRB-B0] VP2 gene DNA,partial CDs
GGCTTACCACCATTTCTAAATTCTTTGCCTCAAGCTGAAGGAGGTACTAACTTTGGTTATATAGGAGTTCAACAAGATAA
AAGACGTGGTGTAACTCAAATGGGAAATACAAACATTATTACTGAAGCTACTATTATGAGACCAGCTGAGGTTGGTTATA
GTGCACCATATTATTCTTTTGAGGCGTCTACACAAGGGCCATTTAAAACACCTATTGCAGCAGGACGGGGGGGAGCGCAA
ACAGATGAAAATCAAGCAGCAGATGGTGATCCAAGATATGCATTTGGTAGACAACATGGTCAAAAAACTACCACAACAGG
AGAAACACCTGAGAGATTTACATATATAGCACATCAAGATACAGGAAGATATCCAGAAGGAGATTGGATTCAAAATATTA
ACTTTAACCTTCCTGTAACAAATGATAATGTATTGCTACCAACAGATCCAATTGGAGGTAAAGCAGGAATTAACTATACT
AATATATTTAATACTTATGGTCCTTTA

>KT074280 [organism=canine parvovirus] [strain=HRB-A8] VP2 gene DNA,partial CDs
GGCTTACCACCATTTCTAAATTCTTTGCCTCAAGCTGAAGGAGGTACTAACTTTGGTTATATAGGAGTTCAACAAGATAA
AAGACGTGGTGTAACTCAAATGGGAAATACAAACATTATTACTGAAGCTACTATTATGAGACCAGCTGAGGTTGGTTATA
GTGCACCATATTATTCTTTTGAGGCGTCTACACAAGGGCCATTTAAAACACCTATTGCAGCAGGACGGGGGGGAGCGCAA
ACAGATGAAAATCAAGCAGCAGATGGTGATCCAAGATATGCATTTGGTAGACAACATGGTCAAAAAACTACCACAACAGG
AGAAACACCTGAGAGATTTACATATATAGCACATCAAGATACAGGAAGATATCCAGAAGGAGATTGGATTCAAAATATTA
ACTTTAACCTTCCTGTAACAAATGATAATGTATTGCTACCAACAGATCCAATTGGAGGTAAAGCAGGAATTAACTATACT
AATATATTTAATACTTATGGTCCTTTA

>KT074281 [organism=canine parvovirus] [strain=HRB-bb7] VP2 gene DNA,partial CDs
GGCTTACCACCATTTCTAAATTCTTTGCCTCAAGCTGAAGGAGGTACTAACTTTGGTTATATAGGAGTTCAACAAGATAA
AAGACGTGGTGTAACTCAAATGGGAAATACAAACATTATTACTGAAGCTACTATTATGAGACCAGCTGAGGTTGGTTATA
GTGCACCATATTATTCTTTTGAGGCGTCTACACAAGGGCCATTTAAAACACCTATTGCAGCAGGACGGGGGGGAGCGCAA
ACAGATGAAAATCAAGCAGCAGATGGTGATCCAAGATATGCATTTGGTAGACAACATGGTCAAAAAACTACCACAACAGG
AGAAACACCTGAGAGATTTACATATATAGCACATCAAGATACAGGAAGATATCCAGAAGGAGATTGGATTCAAAATATTA
ACTTTAACCTTCCTGTAACAAATGATAATGTATTGCTACCAACAGATCCAATTGGAGGTAAAGCAGGAATTAACTATACT
AATATATTTAATACTTATGGTCCTTTA

>KT074282 [organism=canine parvovirus] [strain=HRB-B8] VP2 gene DNA,partial CDs
GGCTTACCACCATTTCTAAATTCTTTGCCTCAAGCTGAAGGAGGTACTAACTTTGGTTATATAGGAGTTCAACAAGATAA
AAGGCGTGGTGTAACTCAAATGGGAAATACAAACATTATTACTGAAGCTACTATTATGAGACCAGCTGAGGTTGGTTATA
GTGCACCATATTATTCTTTTGAGGCGTCTACACAAGGGCCATTTAAAACACCTATTGCAGCAGGACGGGGGGGAGCGCAA
ACAGATGAAAATCAAGCAGCAGATGGTGATCCAAGATATGCATTTGGTAGACAACATGGTCAGAAAACTACCACAACAGG
AGAAACACCTGAGAGATTTACATATATAGCACATCAAGATACAGGAAGATATCCAGAAGGAGATTGGATTCAAAATATTA
ACTTTAACCTTCCTGTAACAAATGATAATGTATTGCTACCAACAGATCCAATTGGAGGTAAAACAGGAATTAACTATACT
AATATATTTAATACTTATGGTCCTTTA

>KT074283 [organism=canine parvovirus] [strain=HRB-B7] VP2 gene DNA,partial CDs
GGCTTACCACCATTTCTAAATTCTTTGCCTCAAGCTGAAGGAGGTACTAACTTTGGTTATATAGGAGTTCAACAAGATAA
AAGACGTGGTGTAACTCAAATGGGAAATACAAACATTATTACTGAAGCTACTATTATGAGACCAGCTGAGGTTGGTTATA
GTGCACCATATTATTCTTTTGAGGCGTCTACACAAGGGCCATTTAAAACACCTATTGCAGCAGGACGGGGGGGAGCGCAA
ACAGATGAAAATCAAGCAGCAGATGGTGATCCAAGATATGCATTTGGTAGACAACATGGTCAAAAAACTACCACAACAGG
AGAAACACCTGAGAGATTTACATATATAGCACATCAAGATACAGGAAGATATCCAGAAGGAGATTGGATTCAAAATATTA
ACTTTAACCTTCCTGTAACAAATGATAATGTATTGCTACCAACAGATCCAATTGGAGGTAAAGCAGGAATTAACTATACT
AATATATTTAATACTTATGGTCCTTTA

>KT074284 [organism=canine parvovirus] [strain=HRB-bb8] VP2 gene DNA,partial CDs
GGCTTACCACCATTTCTAAATTCTTTGCCTCAAGCTGAAGGAGGTACTAACTTTGGTTATATAGGAGTTCAACAAGATAA
AAGACGTGGTGTAACTCAAATGGGAAATACAAACATTATTACTGAAGCTACTATTATGAGACCAGCTGAGGTTGGTTATA
GTGCACCATATTATTCTTTTGAGGCGTCTACACAAGGGCCATTTAAAACACCTATTGCAGCAGGACGGGGGGGAGCGCAA
ACAGATGAAAATCAAGCAGCAGATGGTGATCCAAGATATGCATTTGGTAGACAACATGGTCAAAAAACTACCACAACAGG
AGAAACACCTGAGAGATTTACATATATAGCACATCAAGATACAGGAAGATATCCAGAAGGAGATTGGATTCAAAATATTA
ACTTTAACCTTCCTGTAACAAATGATAATGTATTGCTACCAACAGATCCAATTGGAGGTAAAGCAGGAATTAACTATACT
AATATATTTAATACTTATGGTCCTTTA

>KT074285 [organism=canine parvovirus] [strain=HRB-C2] VP2 gene DNA,partial CDs
GGCTTACCACCATTTCTAAATTCTTTGCCTCAAGCTGAAGGAGGTACTAACTTTGGTTATATAGGAGTTCAACAAGATAA
AAGACGTGGTGTAACTCAAATGGGAAATACAAACATTATTACTGAAGCTACTATTATGAGACCAGCTGAGGTTGGTTATA
GTGCACCATATTATTCTTTTGAGGCGTCTACACAAGGGCCATTTAAAACACCTATTGCAGCAGGACGGGGGGGAGCGCAA
ACAGATGAAAATCAAGCAGCAGATGGTGATCCAAGATATGCATTTGGTAGACAACATGGTCAAAAAACTACCACAACAGG
AGAAACACCTGAGAGATTTACATATATAGCACATCAAGATACAGGAAGATATCCAGAAGGAGATTGGATTCAAAATATTA
ACTTTAACCTTCCTGTAACAAATGATAATGTATTGCTACCAACAGATCCAATTGGAGGTAAAGCAGGAATTAACTATACT
AATATATTTAATACTTATGGTCCTTTA

>KT074286 [organism=canine parvovirus] [strain=HRB-C5] VP2 gene DNA,partial CDs
GGCTTACCACCATTTCTAAATTCTTTGCCTCAAGCTGAAGGAGGTACTAACTTTGGTTATATAGGAGTTCAACAAGATAA
AAGACGTGGTGTAACTCAAATGGGAAATACAAACATTATTACTGAAGCTACTATTATGAGACCAGCTGAGGTTGGTTATA
GTGCACCATATTATTCTTTTGAGGCGTCTACACAAGGGCCATTTAAAACACCTATTGCAGCAGGACGGGGGGGAGCGCAA
ACAGATGAAAATCAAGCAGCAGATGGTGATCCAAGATATGCATTTGGTAGACAACATGGTCAAAAAACTACCACAACAGG
AGAAACACCTGAGAGATTTACATATATAGCACATCAAGATACAGGAAGATATCCAGAAGGAGATTGGATTCAAAATATTA
ACTTTAACCTTCCTGTAACAAATGATAATGTATTGCTACCAACAGATCCAATTGGAGGTAAAGCAGGAATTAACTATACT
AATATATTTAATACTTATGGTCCTTTA

>KT074287 [organism=canine parvovirus] [strain=HRB-C6] VP2 gene DNA,partial CDs
GGCTTACCACCATTTCTAAATTCTTTGCCTCAAGCTGAAGGAGGTACTAACTTTGGTTATATAGGAGTTCAACAAGATAA
AAGACGTGGTGTAACTCAAATGGGAAATACAAACATTATTACTGAAGCTACTATTATGAGACCAGCTGAGGTTGGTTATA
GTGCACCATATTATTCTTTTGAGGCGTCTACACAAGGGCCATTTAAAACACCTATTGCAGCAGGACGGGGGGGAGCGCAA
ACAGATGAAAATCAAGCAGCAGATGGTGATCCAAGATATGCATTTGGTAGACAACATGGTCAAAAAACTACCACAACAGG
AGAAACACCTGAGAGATTTACATATATAGCACATCAAGATACAGGAAGATATCCAGAAGGAGATTGGATTCAAAATATTA
ACTTTAACCTTCCTGTAACAAATGATAATGTATTGCTACCAACAGATCCAATTGGAGGTAAAGCAGGAATTAACTATACT
AATATATTTAATACTTATGGTCCTTTA

>KT074288 [organism=canine parvovirus] [strain=HRB-C7] VP2 gene DNA,partial CDs
GGCTTACCACCATTTCTAAATTCTTTGCCTCAAGCTGAAGGAGGTACTAACTTTGGTTATATAGGAGTTCAACAAGATAA
AAGACGTGGTGTAACTCAAATGGGAAATACAAACATTATTACTGAAGCTACTATTATGAGACCAGCTGAGGTTGGTTATA
GTGCACCATATTATTCTTTTGAGGCGTCTACACAAGGGCCATTTAAAACACCTATTGCAGCAGGACGGGGGGGAGCGCAA
ACAGATGAAAATCAAGCAGCAGATGGTGATCCAAGATATGCATTTGGTAGACAACATGGTCAAAAAACTACCACAACAGG
AGAAACACCTGAGAGATTTACATATATAGCACATCAAGATACAGGAAGATATCCAGAAGGAGATTGGATTCAAAATATTA
ACTTTAACCTTCCTGTAACAAATGATAATGTATTGCTACCAACAGATCCAATTGGAGGTAAAACAGGAATTAACTATACT
AATATATTTAATACTTATGGTCCTTTA

>KT074289 [organism=canine parvovirus] [strain=HRB-C9] VP2 gene DNA,partial CDs
GGCTTACCACCATTTCTAAATTCTTTGCCTCAAGCTGAAGGAGGTACTAACTTTGGTTATATAGGAGTTCAACAAGATAA
AAGACGTGGTGTAACTCAAATGGGAAATACAAACATTATTACTGAAGCTACTATTATGAGACCAGCTGAGGTTGGTTATA
GTGCACCATATTATTCTTTTGAGGCGTCTACACAAGGGCCATTTAAAACACCTATTGCAGCAGGACGGGGGGGAGCGCAA
ACAGATGAAAATCAAGCAGCAGATGGTGATCCAAGATATGCATTTGGTAGACAACATGGTCAAAAAACTACCACAACAGG
AGAAACACCTGAGAGATTTACATATATAGCACATCAAGATACAGGAAGATATCCAGAAGGAGATTGGATTCAAAATATTA
ACTTTAACCTTCCTGTAACAAATGATAATGTATTGCTACCAACAGATCCAATTGGAGGTAAAGCAGGAATTAACTATACT
AATATATTTAATACTTATGGTCCTTTA

>KT074290 [organism=canine parvovirus] [strain=HRB-b5] VP2 gene DNA,partial CDs
GGCTTACCACCATTTCTAAATTCTTTGCCTCAAGCTGAAGGAGGTACTAACTTTGGTTATATAGGAGTTCAACAAGATAA
AAGACGTGGTGTAACTCAAATGGGAAATACAAACATTATTACTGAAGCTACTATTATGAGACCAGCTGAGGTTGGTTATA
GTGCACCATATTATTCTTTTGAGGCGTCTACACAAGGGCCATTTAAAACACCTATTGCAGCAGGACGGGGGGGAGCGCAA
ACAGATGAAAATCAAGCAGCAGATGGTGATCCAAGATATGCATTTGGTAGACAACATGGTCAAAAAACTACCACAACAGG
AGAAACACCTGAGAGATTTACATATATAGCACATCAAGATACAGGAAGATATCCAGAAGGAGATTGGATTCAAAATATTA
ACTTTAACCTTCCTGTAACAAATGATAATGTATTGCTACCAACAGATCCAATTGGAGGTAAAGCAGGAATTAACTATACT
AATATATTTAATACTTATGGTCCTTTA

>KT074291 [organism=canine parvovirus] [strain=HRB-dd2] VP2 gene DNA,partial CDs
GGCTTACCACCATTTCTAAATTCTTTGCCTCAAGCTGAAGGAGGTACTAACTTTGGTTATATAGGAGTTCAACAAGATAA
AAGACGTGGTGTAACTCAAATGGGAAATACAAACATTATTACTGAAGCTACTATTATGAGACCAGCTGAGGTTGGTTATA
GTGCACCATATTATTCTTTTGAGGCGTCTACACAAGGGCCATTTAAAACACCTATTGCAGCAGGACGGGGGGGAGCGCAA
ACAGATGAAAATCAAGCAGCAGATGGTGATCCAAGATATGCATTTGGTAGACAACATGGTCAAAAAACTACCACAACAGG
AGAAACACCTGAGAGATTTACATATATAGCACATCAAGATACAGGAAGATATCCAGAAGGAGATTGGATTCAAAATATTA
ACTTTAACCTTCCTGTAACAAATGATAATGTATTGCTACCAACAGATCCAATTGGAGGTAAAGCAGGAATTAACTATACT
AATATATTTAATACTTATGGTCCTTTA

>KT074292 [organism=canine parvovirus] [strain=HRB-ee7] VP2 gene DNA,partial CDs
GGCTTACCACCATTTCTAAATTCTTTGCCTCAAGCTGAAGGAGGTACTAACTTTGGTTATATAGGAGTTCAACAAGATAA
AAGACGTGGTGTAACTCAAATGGGAAATACAAACATTATTACTGAAGCTACTATTATGAGACCAGCTGAGGTTGGTTATA
GTGCACCATATTATTCTTTTGAGGCGTCTACACAAGGGCCATTTAAAACACCTATTGCAGCAGGACGGGGGGGAGCGCAA
ACAGATGAAAATCAAGCAGCAGATGGTGATCCAAGATATGCATTTGGTAGACAACATGGTCAGAAAACTACCACAACAGG
AGAAACACCTGAGAGATTTACATATATAGCACATCAAGATACAGGAAGATATCCAGAAGGAGATTGGATTCAAAATATTA
ACTTTAACCTTCCTGTAACAAATGATAATGTATTGCTACCAACAGATCCAATTGGAGGTAAAACAGGAATTAACTATACT
AATATATTTAATACTTATGGTCCTTTA

>KT074293 [organism=canine parvovirus] [strain=HRB-D2] VP2 gene DNA,partial CDs
GGCTTACCACCATTTCTAAATTCTTTGCCTCAAGCTGAAGGAGGTACTAACTTTGGTTATATAGGAGTTCAACAAGATAA
AAGACGTGGTGTAACTCAAATGGGAAATACAAACATTATTACTGAAGCTACTATTATGAGACCAGCTGAGGTTGGTTATA
GTGCACCATATTATTCTTTTGAGGCGTCTACACAAGGGCCATTTAAAACACCTATTGCAGCAGGACGGGGGGGAGCGCAA
ACAGATGAAAATCAAGCAGCAGATGGTGATCCAAGATATGCATTTGGTAGACAACATGGTCAAAAAACTACCACAACAGG
AGAAACACCTGAGAGATTTACATATATAGCACATCAAGATACAGGAAGATATCCAGAAGGAGATTGGATTCAAAATATTA
ACTTTAACCTTCCTGTAACAAATGATAATGTATTGCTACCAACAGATCCAATTGGAGGTAAAACAGGAATTAACTATACT
AATATATTTAATACTTATGGTCCTTTA

>KT074294 [organism=canine parvovirus] [strain=HRB-D4] VP2 gene DNA,partial CDs
GGCTTACCACCATTTCTAAATTCTTTGCCTCAAGCTGAAGGAGGTACTAACTTTGGTTATATAGGAGTTCAACAAGATAA
AAGACGTGGTGTAACTCAAATGGGAAATACAAACATTATTACTGAAGCTACTATTATGAGACCAGCTGAGGTTGGTTATA
GTGCACCATATTATTCTTTTGAGGCGTCTACACAAGGGCCATTTAAAACACCTATTGCAGCAGGACGGGGGGGAGCGCAA
ACAGATGAAAATCAAGCAGCAGATGGTGATCCAAGATATGCATTTGGTAGACAACATGGTCAAAAAACTACCACAACAGG
AGAAACACCTGAGAGATTTACATATATAGCACATCAAGATACAGGAAGATATCCAGAAGGAGATTGGATTCAAAATATTA
ACTTTAACCTTCCTGTAACAAATGATAATGTATTGCTACCAACAGATCCAATTGGAGGTAAAGCAGGAATTAACTATACT
AATATATTTAATACTTATGGTCCTTTA

>KT074295 [organism=canine parvovirus] [strain=HRB-D8] VP2 gene DNA,partial CDs
GGCTTACCACCATTTCTAAATTCTTTGCCTCAAGCTGAAGGAGGTACTAACTTTGGTTATATAGGAGTTCAACAAGATAA
AAGACGTGGTGTAACTCAAATGGGAAATACAAACATTATTACTGAAGCTACTATTATGAGACCAGCTGAGGTTGGTTATA
GTGCACCATATTATTCTTTTGAGGCGTCTACACAAGGGCCATTTAAAACACCTATTGCAGCAGGACGGGGGGGAGCGCAA
ACAGATGAAAATCAAGCAGCAGATGGTGATCCAAGATATGCATTTGGTAGACAACATGGTCAAAAAACTACCACAACAGG
AGAAACACCTGAGAGATTTACATATATAGCACATCAAGATACAGGAAGATATCCAGAAGGAGATTGGATTCAAAATATTA
ACTTTAACCTTCCTGTAACAAATGATAATGTATTGCTACCAACAGATCCAATTGGAGGTAAAGCAGGAATTAACTATACT
AATATATTTAATACTTATGGTCCTTTA

>KT074296 [organism=canine parvovirus] [strain=HRB-D9] VP2 gene DNA,partial CDs
GGCTTACCACCATTTCTAAATTCTTTGCCTCAAGCTGAAGGAGGTACTAACTTTGGTTATATAGGAGTTCAACAAGATAA
AAGACGTGGTGTAACTCAAATGGGAAATACAAACATTATTACTGAAGCTACTATTATGAGACCAGCTGAGGTTGGTTATA
GTGCACCATATTATTCTTTTGAGGCGTCTACACAAGGGCCATTTAAAACACCTATTGCAGCAGGACGGGGGGGAGCGCAA
ACAGATGAAAATCAAGCAGCAGATGGTGATCCAAGATATGCATTTGGTAGACAACATGGTCAAAAAACTACCACAACAGG
AGAAACACCTGAGAGATTTACATATATAGCACATCAAGATACAGGAAGATATCCAGAAGGAGATTGGATTCAAAATATTA
ACTTTAACCTTCCTGTAACAAATGATAATGTATTGCTACCAACAGATCCAATTGGAGGTAAAGCAGGAATTAACTATACT
AATATATTTAATACTTATGGTCCTTTA

>KT074297 [organism=canine parvovirus] [strain=HRB-E0] VP2 gene DNA,partial CDs
GGCTTACCACCATTTCTAAATTCTTTGCCTCAAGCTGAAGGAGGTACTAACTTTGGTTATATAGGAGTTCAACAAGATAA
AAGACGTGGTGTAACTCAAATGGGAAATACAAACATTATTACTGAAGCTACTATTATGAGACCAGCTGAGGTTGGTTATA
GTGCACCATATTATTCTTTTGAGGCGTCTACACAAGGGCCATTTAAAACACCTATTGCAGCAGGACGGGGGGGAGCGCAA
ACAGATGAAAATCAAGCAGCAGATGGTGATCCAAGATATGCATTTGGTAGACAACATGGTCAAAAAACTACCACAACAGG
AGAAACACCTGAGAGATTTACATATATAGCACATCAAGATACAGGAAGATATCCAGAAGGAGATTGGATTCAAAATATTA
ACTTTAACCTTCCTGTAACAAATGATAATGTATTGCTACCAACAGATCCAATTGGAGGTAAAGCAGGAATTAACTATACT
AATATATTTAATACTTATGGTCCTTTA

>KT074298 [organism=canine parvovirus] [strain=HRB-E1] VP2 gene DNA,partial CDs
GGCTTACCACCATTTCTAAATTCTTTGCCTCAAGCTGAAGGAGGTACTAACTTTGGTTATATAGGAGTTCAACAAGATAA
AAGACGTGGTGTAACTCAAATGGGAAATACAAACATTATTACTGAAGCTACTATTATGAGACCAGCTGAGGTTGGTTATA
GTGCACCATATTATTCTTTTGAGGCGTCTACACAAGGGCCATTTAAAACACCTATTGCAGCAGGACGGGGGGGAGCGCAA
ACAGATGAAAATCAAGCAGCAGATGGTGATCCAAGATATGCATTTGGTAGACAACATGGTCAAAAAACTACCACAACAGG
AGAAACACCTGAGAGATTTACATATATAGCACATCAAGATACAGGAAGATATCCAGAAGGAGATTGGATTCAAAATATTA
ACTTTAACCTTCCTGTAACAAATGATAATGTATTGCTACCAACAGATCCAATTGGAGGTAAAGCAGGAATTAACTATACT
AATATATTTAATACTTATGGTCCTTTA

>KT074299 [organism=canine parvovirus] [strain=HRB-e2] VP2 gene DNA,partial CDs
GGCTTACCACCATTTCTAAATTCTTTGCCTCAAGCTGAAGGAGGTACTAACTTTGGTTATATAGGAGTTCAGCAAGATAA
AAGACGTGGTGTAACTCAAATGGGAAATACAAACATTATTACTGAAGCTACTATTATGAGACCAGCTGAGGTTGGTTATA
GTGCACCATATTATTCTTTTGAGGCGTCTACACAAGGGCCATTTAAAACACCTATTGCAGCAGGACGGGGGGGAGCGCAA
ACAGATGAAAATCAAGCAGCAGATGGTGATCCAAGATATGCATTTGGTAGACAACATGGTCAAAAAACTACCACAACAGG
AGAAACACCTGAGAGATTTACATATATAGCACATCAAGATACAGGAAGATATCCAGAAGGAGATTGGATTCAAAATATTA
ACTTTAACCTTCCTGTAACAAATGATAATGTATTGCTACCAACAGATCCAATTGGAGGTAAAGCAGGAATTAACTATACT
AATATATTTAATACTTATGGTCCTTTA

>KT074300 [organism=canine parvovirus] [strain=HRB-E8] VP2 gene DNA,partial CDs
GGCTTACCACCATTTCTAAATTCTTTGCCTCAAGCTGAAGGAGGTACTAACTTTGGTTATATAGGAGTTCAACAAGATAA
AAGACGTGGTGTAACTCAAATGGGAAATACAAACATTATTACTGAAGCTACTATTATGAGACCAGCTGAGGTTGGTTATA
GTGCACCATATTATTCTTTTGAGGCGTCTACACAAGGGCCATTTAAAACACCTATTGCAGCAGGACGGGGGGGAGCGCAA
ACAGATGAAAATCAAGCAGCAGATGGTGATCCAAGATATGCATTTGGTAGACAACATGGTCAAAAAACTACCACAACAGG
AGAAACACCTGAGAGATTTACATATATAGCACATCAAGATACAGGAAGATATCCAGAAGGAGATTGGATTCAAAATATTA
ACTTTAACCTTCCTGTAACAAATGATAATGTATTGCTACCAACAGATCCAATTGGAGGTAAAGCAGGAATTAACTATACT
AATATATTTAATACTTATGGTCCTTTA

>KT074301 [organism=canine parvovirus] [strain=HRB-F0] VP2 gene DNA,partial CDs
GGCTTACCACCATTTCTAAATTCTTTGCCTCAAGCTGAAGGAGGTACTAACTTTGGTTATATAGGAGTTCAACAAGATAA
AAGACGTGGTGTAACTCAAATGGGAAATACAAACATTATTACTGAAGCTACTATTATGAGACCAGCTGAGGTTGGTTATA
GTGCACCATATTATTCTTTTGAGGCGTCTACACAAGGGCCATTTAAAACACCTATTGCAGCAGGACGGGGGGGAGCGCAA
ACAGATGAAAATCAAGCAGCAGATGGTGATCCAAGATATGCATTTGGTAGACAACATGGTCAAAAAACTACCACAACAGG
AGAAACACCTGAGAGATTTACATATATAGCACATCAAGATACAGGAAGATATCCAGAAGGAGATTGGATTCAAAATATTA
ACTTTAACCTTCCTGTAACAAATGATAATGTATTGCTACCAACAGATCCAATTGGAGGTAAAGCAGGAATTAACTATACT
AATATATTTAATACTTATGGTCCTTTA

>KT074302 [organism=canine parvovirus] [strain=HRB-F4] VP2 gene DNA,partial CDs
GGCTTACCACCATTTCTAAATTCTTTGCCTCAAGCTGAAGGAGGTACTAACTTTGGTTATATAGGAGTTCAACAAGATAA
AAGACGTGGTGTAACTCAAATGGGAAATACAAACATTATTACTGAAGCTACTATTATGAGACCAGCTGAGGTTGGTTATA
GTGCACCATATTATTCTTTTGAGGCGTCTACACAAGGGCCATTTAAAACACCTATTGCAGCAGGACGGGGGGGAGCGCAA
ACAGATGAAAATCAAGCAGCAGATGGTGATCCAAGATATGCATTTGGTAGACAACATGGTCAAAAAACTACCACAACAGG
AGAAACACCTGAGAGATTTACATATATAGCACATCAAGATACAGGAAGATATCCAGAAGGAGATTGGATTCAAAATATTA
ACTTTAACCTTCCTGTAACAAATGATAATGTATTGCTACCAACAGATCCAATTGGAGGTAAAGCAGGAATTAACTATACT
AATATATTTAATACTTATGGTCCTTTA

>KT074303 [organism=canine parvovirus] [strain=HRB-F8] VP2 gene DNA,partial CDs
GGCTTACCACCATTTCTAAATTCTTTGCCTCAAGCTGAAGGAGGTACTAACTTTGGTTATATAGGAGTTCAACAAGATAA
AAGACGTGGTGTAACTCAAATGGGAAATACAAACATTATTACTGAAGCTACTATTATGAGACCAGCTGAGGTTGGTTATA
GTGCACCATATTATTCTTTTGAGGCGTCTACACAAGGGCCATTTAAAACACCTATTGCAGCAGGACGGGGGGGAGCGCAA
ACAGATGAAAATCAAGCAGCAGATGGTGATCCAAGATATGCATTTGGTAGACAACATGGTCAAAAAACTACCACAACAGG
AGAAACACCTGAGAGATTTACATATATAGCACATCAAGATACAGGAAGATATCCAGAAGGAGATTGGATTCAAAATATTA
GCTTTAACCTTCCTGTAACAAATGATAATGTATTGCTACCAACAGATCCAATTGGAGGTAAAGCAGGAATTAACTATACT
AATATATTTAATACTTATGGTCCTTTA

>KT074304 [organism=canine parvovirus] [strain=HRB-G0] VP2 gene DNA,partial CDs
GGCTTACCACCATTTCTAAATTCTTTGCCTCAAGCTGAAGGAGGTACTAACTTTGGTTATATAGGAGTTCAACAAGATAA
AAGACGTGGTGTAACTCAAATGGGAAATACAAACATTATTACTGAAGCTACTATTATGAGACCAGCTGAGGTTGGTTATA
GTGCACCATATTATTCTTTTGAGGCGTCTACACAAGGGCCATTTAAAACACCTATTGCAGCAGGACGGGGGGGAGCGCAA
ACAGATGAAAATCAAGCAGCAGATGGTGATCCAAGATATGCATTTGGTAGACAACATGGTCAAAAAACTACCACAACAGG
AGAAACACCTGAGAGATTTACATATATAGCACATCAAGATACAGGAAGATATCCAGAAGGAGATTGGATTCAAAATATTA
GCTTTAACCTTCCTGTAACAAATGATAATGTATTGCTACCAACAGATCCAATTGGAGGTAAAGCAGGAATTAACTATACT
AATATATTTAATACTTATGGTCCTTTA

>KT074305 [organism=canine parvovirus] [strain=HRB-G4] VP2 gene DNA,partial CDs
GGCTTACCACCATTTCTAAATTCTTTGCCTCAAGCTGAAGGAGGTACTAACTTTGGTTATATAGGAGTTCAACAAGATAA
AAGACGTGGTGTAACTCAAATGGGAAATACAAACATTATTACTGAAGCTACTATTATGAGACCAGCTGAGGTTGGTTATA
GTGCACCATATTATTCTTTTGAGGCGTCTACACAAGGGCCATTTAAAACACCTATTGCAGCAGGACGGGGGGGAGCGCAA
ACAGATGAAAATCAAGCAGCAGATGGTGATCCAAGATATGCATTTGGTAGACAACATGGTCAAAAAACTACCACAACAGG
AGAAACACCTGAGAGATTTACATATATAGCACATCAAGATACAGGAAGATATCCAGAAGGAGATTGGATTCAAAATATTA
ACTTTAACCTTCCTGTAACAAATGATAATGTATTGCTACCAACAGATCCAATTGGAGGTAAAGCAGGAATTAACTATACT
AATATATTTAATACTTATGGTCCTTTA

>KT074306 [organism=canine parvovirus] [strain=HRB-G6] VP2 gene DNA,partial CDs
GGCTTACCACCATTTCTAAATTCTTTGCCTCAAGCTGAAGGAGGTACTAACTTTGGTTATATAGGAGTTCAACAAGATAA
AAGACGTGGTGTAACTCAAATGGGAAATACAAACATTATTACTGAAGCTACTATTATGAGACCAGCTGAGGTTGGTTATA
GTGCACCATATTATTCTTTTGAGGCGTCTACACAAGGGCCATTTAAAACACCTATTGCAGCAGGACGGGGGGGAGCGCAA
ACAGATGAAAATCAAGCAGCAGATGGTGATCCAAGATATGCATTTGGTAGACAACATGGTCAAAAAACTACCACAACAGG
AGAAACACCTGAGAGATTTACATATATAGCACATCAAGATACAGGAAGATATCCAGAAGGAGATTGGATTCAAAATATTA
ACTTTAACCTTCCTGTAACAAATGATAATGTATTGCTACCAACAGATCCAATTGGAGGTAAAACAGGAATTAACTATACT
AATATATTTAATACTTATGGTCCTTTA

>KT074307 [organism=canine parvovirus] [strain=HRB-H2] VP2 gene DNA,partial CDs
GGCTTACCACCATTTCTAAATTCTTTGCCTCAAGCTGAAGGAGGTACTAACTTTGGTTATATAGGAGTTCAACAAGATAA
AAGACGTGGTGTAACTCAAATGGGAAATACAAACATTATTACTGAAGCTACTATTATGAGACCAGCTGAGGTTGGTTATA
GTGCACCATATTATTCTTTTGAGGCGTCTACACAAGGGCCATTTAAAACACCTATTGCAGCAGGACGGGGGGGAGCGCAA
ACAGATGAAAATCAAGCAGCAGATGGTGATCCAAGATATGCATTTGGTAGACAACATGGTCAAAAAACTACCACAACAGG
AGAAACACCTGAGAGATTTACATATATAGCACATCAAGATACAGGAAGATATCCAGAAGGAGATTGGATTCAAAATATTA
ACTTTAACCTTCCTGTAACAAATGATAATGTATTGCTACCAACAGATCCAATTGGAGGTAAAGCAGGAATTAACTATACT
AATATATTTAATACTTATGGTCCTTTA

>KT074308 [organism=canine parvovirus] [strain=HRB-I1] VP2 gene DNA,partial CDs
GGCTTACCACCATTTCTAAATTCTTTGCCTCAAGCTGAAGGAGGTACTAACTTTGGTTATATAGGAGTTCAACAAGATAA
AAGACGTGGTGTAACTCAAATGGGAAATACAAACATTATTACTGAAGCTACTATTATGAGACCAGCTGAGGTTGGTTATA
GTGCACCATATTATTCTTTTGAGGCGTCTACACAAGGGCCATTTAAAACACCTATTGCAGCAGGACGGGGGGGAGCGCAA
ACAGATGAAAATCAAGCAGCAGATGGTGATCCAAGATATGCATTTGGTAGACAACATGGTCAAAAAACTACCACAACAGG
AGAAACACCTGAGAGATTTACATATATAGCACATCAAGATACAGGAAGATATCCAGAAGGAGATTGGATTCAAAATATTA
ACTTTAACCTTCCTGTAACAAATGATAATGTATTGCTACCAACAGATCCAATTGGAGGTAAAGCAGGAATTAACTATACT
AATATATTTAATACTTATGGTCCTTTA

>KT074309 [organism=canine parvovirus] [strain=HRB-I3] VP2 gene DNA,partial CDs
GGCTTACCACCATTTCTAAATTCTTTGCCTCAAGCTGAAGGAGGTACTAACTTTGGTTATATAGGAGTTCAACAAGATAA
AAGACGTGGTGTAACTCAAATGGGAAATACAAACATTATTACTGAAGCTACTATTATGAGACCAGCTGAGGTTGGTTATA
GTGCACCATATTATTCTTTTGAGGCGTCTACACAAGGGCCATTTAAAACACCTATTGCAGCAGGACGGGGGGGAGCGCAA
ACAGATGAAAATCAAGCAGCAGATGGTGATCCAAGATATGCATTTGGTAGACAACATGGTCAAAAAACTACCACAACAGG
AGAAACACCTGAGAGATTTACATATATAGCACATCAAGATACAGGAAGATATCCAGAAGGAGATTGGATTCAAAATATTA
ACTTTAACCTTCCTGTAACAAATGATAATGTATTGCTACCAACAGATCCAATTGGAGGTAAAGCAGGAATTAACTATACT
AATATATTTAATACTTATGGTCCTTTA

>KT074310 [organism=canine parvovirus] [strain=HRB-I4] VP2 gene DNA,partial CDs
GGCTTACCACCATTTCTAAATTCTTTGCCTCAAGCTGAAGGAGGTACTAACTTTGGTTATATAGGAGTTCAACAAGATAA
AAGACGTGGTGTAACTCAAATGGGAAATACAAACATTATTACTGAAGCTACTATTATGAGACCAGCTGAGGTTGGTTATA
GTGCACCATATTATTCTTTTGAGGCGTCTACACAAGGGCCATTTAAAACACCTATTGCAGCAGGACGGGGGGGAGCGCAA
ACAGATGAAAATCAAGCAGCAGATGGTGATCCAAGATATGCATTTGGTAGACAACATGGTCAAAAAACTACCACAACAGG
AGAAACACCTGAGAGATTTACATATATAGCACATCAAGATACAGGAAGATATCCAGAAGGAGATTGGATTCAAAATATTA
ACTTTAACCTTCCTGTAACAAATGATAATGTATTGCTACCAACAGATCCAATTGGAGGTAAAGCAGGAATTAACTATACT
AATATATTTAATACTTATGGTCCTTTA

>KT074311 [organism=canine parvovirus] [strain=HRB-I7] VP2 gene DNA,partial CDs
GGCTTACCACCATTTCTAAATTCTTTGCCTCAAGCTGAAGGAGGTACTAACTTTGGTTATATAGGAGTTCAACAAGATAA
AAGGCGTGGTGTAACTCAAATGGGAAATACAAACATTATTACTGAAGCTACTATTATGAGACCAGCTGAGGTTGGTTATA
GTGCACCATATTATTCTTTTGAGGCGTCTACACAAGGGCCATTTAAAACACCTATTGCAGCAGGACGGGGGGGAGCGCAA
ACAGATGAAAATCAAGCAGCAGATGGTGATCCAAGATATGCATTTGGTAGACAACATGGTCAGAAAACTACCACAACAGG
AGAAACACCTGAGAGATTTACATATATAGCACATCAAGATACAGGAAGATATCCAGAAGGAGATTGGATTCAAAATATTA
ACTTTAACCTTCCTGTAACAAATGATAATGTATTGCTACCAACAGATCCAATTGGAGGTAAAACAGGAATTAACTATACT
AATATATTTAATACTTATGGTCCTTTA

>KT074312 [organism=canine parvovirus] [strain=HRB-I8] VP2 gene DNA,partial CDs
GGCTTACCACCATTTCTAAATTCTTTGCCTCAAGCTGAAGGAGGTACTAACTTTGGTTATATAGGAGTTCAACAAGATAA
AAGACGTGGTGTAACTCAAATGGGAAATACAAACATTATTACTGAAGCTACTATTATGAGACCAGCTGAGGTTGGTTATA
GTGCACCATATTATTCTTTTGAGGCGTCTACACAAGGGCCATTTAAAACACCTATTGCAGCAGGACGGGGGGGAGCGCAA
ACAGATGAAAATCAAGCAGCAGATGGTGATCCAAGATATGCATTTGGTAGACAACATGGTCAAAAAACTACCACAACAGG
AGAAACACCTGAGAGATTTACATATATAGCACATCAAGATACAGGAAGATATCCAGAAGGAGATTGGATTCAAAATATTA
ACTTTAACCTTCCTGTAACAAATGATAATGTATTGCTACCAACAGATCCAATTGGAGGTAAAGCAGGAATTAACTATACT
AATATATTTAATACTTATGGTCCTTTA

>KT074313 [organism=canine parvovirus] [strain=HRB-J1] VP2 gene DNA,partial CDs
GGCTTACCACCATTTCTAAATTCTTTGCCTCAAGCTGAAGGAGGTACTAACTTTGGTTATATAGGAGTTCAACAAGATAA
AAGACGTGGTGTAACTCAAATGGGAAATACAAACATTATTACTGAAGCTACTATTATGAGACCAGCTGAGGTTGGTTATA
GTGCACCATATTATTCTTTTGAGGCGTCTACACAAGGGCCATTTAAAACACCTATTGCAGCAGGACGGGGGGGAGCGCAA
ACAGATGAAAATCAAGCAGCAGATGGTGATCCAAGATATGCATTTGGTAGACAACATGGTCAAAAAACTACCACAACAGG
AGAAACACCTGAGAGATTTACATATATAGCACATCAAGATACAGGAAGATATCCAGAAGGAGATTGGATTCAAAATATTA
ACTTTAACCTTCCTGTAACAAATGATAATGTATTGCTACCAACAGATCCAATTGGAGGTAAAGCAGGAATTAACTATACT
AATATATTTAATACTTATGGTCCTTTA

>KT074314 [organism=canine parvovirus] [strain=HRB-J4] VP2 gene DNA,partial CDs
GGCTTACCACCATTTCTAAATTCTTTGCCTCAAGCTGAAGGAGGTACTAACTTTGGTTATATAGGAGTTCAACAAGATAA
AAGGCGTGGTGTAACTCAAATGGGAAATACAAACATTATTACTGAAGCTACTATTATGAGACCAGCTGAGGTTGGTTATA
GTGCACCATATTATTCTTTTGAGGCGTCTACACAAGGGCCATTTAAAACACCTATTGCAGCAGGACGGGGGGGAGCGCAA
ACAGATGAAAATCAAGCAGCAGATGGTGATCCAAGATATGCATTTGGTAGACAACATGGTCAGAAAACTACCACAACAGG
AGAAACACCTGAGAGATTTACATATATAGCACATCAAGATACAGGAAGATATCCAGAAGGAGATTGGATTCAAAATATTA
ACTTTAACCTTCCTGTAACAAATGATAATGTATTGCTACCAACAGATCCAATTGGAGGTAAAACAGGAATTAACTATACT
AATATATTTAATACTTATGGTCCTTTA

>KT074315 [organism=canine parvovirus] [strain=HRB-J7] VP2 gene DNA,partial CDs
GGCTTACCACCATTTCTAAATTCTTTGCCTCAAGCTGAAGGAGGTACTAACTTTGGTTATATAGGAGTTCAACAAGATAA
AAGGCGTGGTGTAACTCAAATGGGAAATACAAACATTATTACTGAAGCTACTATTATGAGACCAGCTGAGGTTGGTTATA
GTGCACCATATTATTCTTTTGAGGCGTCTACACAAGGGCCATTTAAAACACCTATTGCAGCAGGACGGGGGGGAGCGCAA
ACAGATGAAAATCAAGCAGCAGATGGTGATCCAAGATATGCATTTGGTAGACAACATGGTCAGAAAACTACCACAACAGG
AGAAACACCTGAGAGATTTACATATATAGCACATCAAGATACAGGAAGATATCCAGAAGGAGATTGGATTCAAAATATTA
ACTTTAACCTTCCTGTAACAAATGATAATGTATTGCTACCAACAGATCCAATTGGAGGTAAAACAGGAATTAACTATACT
AATATATTTAATACTTATGGTCCTTTA

>KT074316 [organism=canine parvovirus] [strain=HRB-K1] VP2 gene DNA,partial CDs
GGCTTACCACCATTTCTAAATTCTTTGCCTCAAGCTGAAGGAGGTACTAACTTTGGTTATATAGGAGTTCAACAAGATAA
AAGACGTGGTGTAACTCAAATGGGAAATACAAACATTATTACTGAAGCTACTATTATGAGACCAGCTGAGGTTGGTTATA
GTGCACCATATTATTCTTTTGAGGCGTCTACACAAGGGCCATTTAAAACACCTATTGCAGCAGGACGGGGGGGAGCGCAA
ACAGATGAAAATCAAGCAGCAGATGGTGATCCAAGATATGCATTTGGTAGACAACATGGTCAAAAAACTACCACAACAGG
AGAAACACCTGAGAGATTTACATATATAGCACATCAAGATACAGGAAGATATCCAGAAGGAGATTGGATTCAAAATATTA
ACTTTAACCTTCCTGTAACAAATGATAATGTATTGCTACCAACAGATCCAATTGGAGGTAAAGCAGGAATTAACTATACT
AATATATTTAATACTTATGGTCCTTTA

>KT074317 [organism=canine parvovirus] [strain=HRB-K3] VP2 gene DNA,partial CDs
GGCTTACCACCATTTCTAAATTCTTTGCCTCAAGCTGAAGGAGGTACTAACTTTGGTTATATAGGAGTTCAACAAGATAA
AAGACGTGGTGTAACTCAAATGGGAAATACAAACATTATTACTGAAGCTACTATTATGAGACCAGCTGAGGTTGGTTATA
GTGCACCATATTATTCTTTTGAGGCGTCTACACAAGGGCCATTTAAAACACCTATTGCAGCAGGACGGGGGGGAGCGCAA
ACAGATGAAAATCAAGCAGCAGATGGTGATCCAAGATATGCATTTGGTAGACAACATGGTCAAAAAACTACCACAACAGG
AGAAACACCTGAGAGATTTACATATATAGCACATCAAGATACAGGAAGATATCCAGAAGGAGATTGGATTCAAAATATTA
GCTTTAACCTTCCTGTAACAAATGATAATGTATTGCTACCAACAGATCCAATTGGAGGTAAAGCAGGAATTAACTATACT
AATATATTTAATACTTATGGTCCTTTA

>KT074318 [organism=canine parvovirus] [strain=HRB-b9] VP2 gene DNA,partial CDs
GGCTTACCACCATTTCTAAATTCTTTGCCTCAAGCTGAAGGAGGTACTAACTTTGGTTATATAGGAGTTCAACAAGATAA
AAGACGTGGTGTAACTCAAATGGGAAATACAAACATTATTACTGAAGCTACTATTATGAGACCAGCTGAGGTTGGTTATA
GTGCACCATATTATTCTTTTGAGGCGTCTACACAAGGGCCATTTAAAACACCTATTGCAGCAGGACGGGGGGGAGCGCAA
ACAGATGAAAATCAAGCAGCAGATGGTGATCCAAGATATGCATTTGGTAGACAACATGGTCAAAAAACTACCACAACAGG
AGAAACACCTGAGAGATTTACATATATAGCACATCAAGATACAGGAAGATATCCAGAAGGAGATTGGATTCAAAATATTA
ACTTTAACCTTCCTGTAACAAATGATAATGTATTGCTACCAACAGATCCAATTGGAGGTAAAGCAGGAATTAACTATACT
AATATATTTAATACTTATGGTCCTTTA

>KT074319 [organism=canine parvovirus] [strain=HRB-A4] VP2 gene DNA,partial CDs
GGCTTACCACCATTTCTAAATTCTTTGCCTCAAGCTGAAGGAGGTACTAACTTTGGTTATATAGGAGTTCAACAAGATAA
AAGACGTGGTGTAACTCAAATGGGAAATACAAACATTATTACTGAAGCTACTATTATGAGACCAGCTGAGGTTGGTTATA
GTGCACCATATTATTCTTTTGAGGCGTCTACACAAGGGCCATTTAAAACACCTATTGCAGCAGGACGGGGGGGAGCGCAA
ACAGATGAAAATCAAGCAGCAGATGGTGATCCAAGATATGCATTTGGTAGACAACATGGTCAAAAAACTACCACAACAGG
AGAAACACCTGAGAGATTTACATATATAGCACATCAAGATACAGGAAGATATCCAGAAGGAGATTGGATTCAAAATATTA
ACTTTAACCTTCCTGTAACAGATGATAATGTATTGCTACCAACAGATCCAATTGGAGGTAAAGCAGGAATTAACTATACT
AATATATTTAATACTTATGGTCCTTTA

>KT074320 [organism=canine parvovirus] [strain=HRB-A9] VP2 gene DNA,partial CDs
GGCTTACCACCATTTCTAAATTCTTTGCCTCAAGCTGAAGGAGGTACTAACTTTGGTTATATAGGAGTTCAACAAGATAA
AAGACGTGGTGTAACTCAAATGGGAAATACAAACATTATTACTGAAGCTACTATTATGAGACCAGCTGAGGTTGGTTATA
GTGCACCATATTATTCTTTTGAGGCGTCTACACAAGGGCCATTTAAAACACCTATTGCAGCAGGACGGGGGGGAGCGCAA
ACAGATGAAAATCAAGCAGCAGATGGTGATCCAAGATATGCATTTGGTAGACAACATGGTCAAAAAACTACCACAACAGG
AGAAACACCTGAGAGATTTACATATATAGCACATCAAGATACAGGAAGATATCCAGAAGGAGATTGGATTCAAAATATTA
ACTTTAACCTTCCTGTAACAGATGATAATGTATTGCTACCAACAGATCCAATTGGAGGTAAAGCAGGAATTAACTATACT
AATATATTTAATACTTATGGTCCTTTA

>KT074321 [organism=canine parvovirus] [strain=HRB-B6] VP2 gene DNA,partial CDs
GGCTTACCACCATTTCTAAATTCTTTGCCTCAAGCTGAAGGAGGTACTAACTTTGGTTATATAGGAGTTCAACAAGATAA
AAGACGTGGTGTAACTCAAATGGGAAATACAAACATTATTACTGAAGCTACTATTATGAGACCAGCTGAGGTTGGTTATA
GTGCACCATATTATTCTTTTGAGGCGTCTACACAAGGGCCATTTAAAACACCTATTGCAGCAGGACGGGGGGGAGCGCAA
ACAGATGAAAATCAAGCAGCAGATGGTGATCCAAGATATGCATTTGGTAGACAACATGGTCAAAAAACTACCACAACAGG
AGAAACACCTGAGAGATTTACATATATAGCACATCAAGATACAGGAAGATATCCAGAAGGAGATTGGATTCAAAATATTA
ACTTTAACCTTCCTGTAACAGATGATAATGTATTGCTACCAACAGATCCAATTGGAGGTAAAGCAGGAATTAACTATACT
AATATATTTAATACTTATGGTCCTTTA

>KT074322 [organism=canine parvovirus] [strain=HRB-aa8] VP2 gene DNA,partial CDs
GGCTTACCACCATTTCTAAATTCTTTGCCTCAAGCTGAAGGAGGTACTAACTTTGGTTATATAGGAGTTCAACAAGATAA
AAGACGTGGTGTAACTCAAATGGGAAATACAAACATTATTACTGAAGCTACTATTATGAGACCAGCTGAGGTTGGTTATA
GTGCACCATATTATTCTTTTGAGGCGTCTACACAAGGGCCATTTAAAACACCTATTGCAGCAGGACGGGGGGGAGCGCAA
ACAGATGAAAATCAAGCAGCAGATGGTGATCCAAGATATGCATTTGGTAGACAACATGGTCAAAAAACTACCACAACAGG
AGAAACACCTGAGAGATTTACATATATAGCACATCAAGATACAGGAAGATATCCAGAAGGAGATTGGATTCAAAATATTA
ACTTTAACCTTCCTGTAACAGATGATAATGTATTGCTACCAACAGATCCAATTGGAGGTAAAGCAGGAATTAACTATACT
AATATATTTAATACTTATGGTCCTTTA

>KT074323 [organism=canine parvovirus] [strain=HRB-b2] VP2 gene DNA,partial CDs
GGCTTACCACCATTTCTAAATTCTTTGCCTCAAGCTGAAGGAGGTACTAACTTTGGTTATATAGGAGTTCAACAAGATAA
AAGACGTGGTGTAACTCAAATGGGAAATACAAACATTATTACTGAAGCTACTATTATGAGACCAGCTGAGGTTGGTTATA
GTGCACCATATTATTCTTTTGAGGCGTCTACACAAGGGCCATTTAAAACACCTATTGCAGCAGGACGGGGGGGAGCGCAA
ACAGATGAAAATCAAGCAGCAGATGGTGATCCAAGATATGCATTTGGTAGACAACATGGTCAAAAAACTACCACAACAGG
AGAAACACCTGAGAGATTTACATATATAGCACATCAAGATACAGGAAGATATCCAGAAGGAGATTGGATTCAAAATATTA
ACTTTAACCTTCCTGTAACAGATAATAATGTATTGCTACCAACAGATCCAATTGGAGGTAAAGCAGGAATTAACTATACT
AATATATTTAATACTTATGGTCCTTTA

>KT074324 [organism=canine parvovirus] [strain=HRB-d1] VP2 gene DNA,partial CDs
GGCTTACCACCATTTCTAAATTCTTTGCCTCAAGCTGAAGGAGGTACTAACTTTGGTTATATAGGAGTTCAACAAGATAA
AAGACGTGGTGTAACTCAAATGGGAAATACAAACATTATTACTGAAGCTACTATTATGAGACCAGCTGAGGTTGGTTATA
GTGCACCATATTATTCTTTTGAGGCGTCTACACAAGGGCCATTTAAAACACCTATTGCAGCAGGACGGGGGGGAGCGCAA
ACAGATGAAAATCAAGCAGCAGATGGTGATCCAAGATATGCATTTGGTAGACAACATGGTCAAAAAACTACCACAACAGG
AGAAACACCTGAGAGATTTACATATATAGCACATCAAGATACAGGAAGATATCCAGAAGGAGATTGGATTCAAAATATTA
ACTTTAACCTTCCTGTAACAGATGATAATGTATTGCTACCAACAGATCCAATTGGAGGTAAAGCAGGAATTAACTATACT
AATATATTTAATACTTATGGTCCTTTA

>KT074325 [organism=canine parvovirus] [strain=HRB-d3] VP2 gene DNA,partial CDs
GGCTTACCACCATTTCTAAATTCTTTGCCTCAAGCTGAAGGAGGTACTAACTTTGGTTATATAGGAGTTCAACAAGATAA
AAGACGTGGTGTAACTCAAATGGGAAATACAAACATTATTACTGAAGCTACTATTATGAGACCAGCTGAGGTTGGTTATA
GTGCACCATATTATTCTTTTGAGGCGTCTACACAAGGGCCATTTAAAACACCTATTGCAGCAGGACGGGGGGGAGCGCAA
ACAGATGAAAATCAAGCAGCAGATGGTGATCCAAGATATGCATTTGGTAGACAACATGGTCAAAAAACTACCACAACAGG
AGAAACACCTGAGAGATTTACATATATAGCACATCAAGATACAGGAAGATATCCAGAAGGAGATTGGATTCAAAATATTA
ACTTTAACCTTCCTGTAACAGATGATAATGTATTGCTACCAACAGATCCAATTGGAGGTAAAGCAGGAATTAACTATACT
AATATATTTAATACTTATGGTCCTTTA

>KT074326 [organism=canine parvovirus] [strain=HRB-d5] VP2 gene DNA,partial CDs
GGCTTACCACCATTTCTAAATTCTTTGCCTCAAGCTGAAGGAGGTACTAACTTTGGTTATATAGGAGTTCAACAAGATAA
AAGACGTGGTGTAACTCAAATGGGAAATACAAACATTATTACTGAAGCTACTATTATGAGACCAGCTGAGGTTGGTTATA
GTGCACCATATTATTCTTTTGAGGCGTCTACACAAGGGCCATTTAAAACACCTATTGCAGCAGGACGGGGGGGAGCGCAA
ACAGATGAAAATCAAGCAGCAGATGGTGATCCAAGATATGCATTTGGTAGACAACATGGTCAAAAAACTACCACAACAGG
AGAAACACCTGAGAGATTTACATATATAGCACATCAAGATACAGGAAGATATCCAGAAGGAGATTGGATTCAAAATATTA
ACTTTAACCTTCCTGTAACAGATGATAATGTATTGCTACCAACAGATCCAATTGGAGGTAAAGCAGGAATTAACTATACT
AATATATTTAATACTTATGGTCCTTTA

>KT074327 [organism=canine parvovirus] [strain=HRB-E7] VP2 gene DNA,partial CDs
GGCTTACCACCATTTCTAAATTCTTTGCCTCAAGCTGAAGGAGGTACTAACTTTGGTTATATAGGAGTTCAACAAGATAA
AAGACGTGGTGTAACTCAAATGGGAAATACAAACATTATTACTGAAGCTACTATTATGAGACCAGCTGAGGTTGGTTATA
GTGCACCATATTATTCTTTTGAGGCGTCTACACAAGGGCCATTTAAAACACCTATTGCAGCAGGACGGGGGGGAGCGCAA
ACAGATGAAAATCAAGCAGCAGATGGTGATCCAAGATATGCATTTGGTAGACAACATGGTCAAAAAACTACCACAACAGG
AGAAACACCTGAGAGATTTACATATATAGCACATCAAGATACAGGAAGATATCCAGAAGGAGATTGGATTCAAAATATTA
ACTTTAACCTTCCTGTAACAGATGATAATGTATTGCTACCAACAGATCCAATTGGAGGTAAAGCAGGAATTAACTATACT
AATATATTTAATACTTATGGTCCTTTA

>KT074328 [organism=canine parvovirus] [strain=HRB-F5] VP2 gene DNA,partial CDs
GGCTTACCACCATTTCTAAATTCTTTGCCTCAAGCTGAAGGAGGTACTAACTTTGGTTATATAGGAGTTCAACAAGATAA
AAGACGTGGTGTAACTCAAATGGGAAATACAAACATTATTACTGAAGCTACTATTATGAGACCAGCTGAGGTTGGTTATA
GTGCACCATATTATTCTTTTGAGGCGTCTACACAAGGGCCATTTAAAACACCTATTGCAGCAGGACGGGGGGGAGCGCAA
ACAGATGAAAATCAAGCAGCAGATGGTGATCCAAGATATGCATTTGGTAGACAACATGGTCAAAAAACTACCACAACAGG
AGAAACACCTGAGAGATTTACATATATAGCACATCAAGATACAGGAAGATATCCAGAAGGAGATTGGATTCAAAATATTA
ACTTTAACCTTCCTGTAACAGATGATAATGTATTGCTACCAACAGATCCAATTGGAGGTAAAGCAGGAATTAACTATACT
AATATATTTAATACTTATGGTCCTTTA

>KT074329 [organism=canine parvovirus] [strain=HRB-F6] VP2 gene DNA,partial CDs
GGCTTACCACCATTTCTAAATTCTTTGCCTCAAGCTGAAGGAGGTACTAACTTTGGTTATATAGGAGTTCAACAAGATAA
AAGACGTGGTGTAACTCAAATGGGAAATACAAACATTATTACTGAAGCTACTATTATGAGACCAGCTGAGGTTGGTTATA
GTGCACCATATTATTCTTTTGAGGCGTCTACACAAGGGCCATTTAAAACACCTATTGCAGCAGGACGGGGGGGAGCGCAA
ACAGATGAAAATCAAGCAGCAGATGGTGATCCAAGATATGCATTTGGTAGACAACATGGTCAAAAAACTACCACAACAGG
AGAAACACCTGAGAGATTTACATATATAGCACATCAAGATACAGGAAGATATCCAGAAGGAGATTGGATTCAAAATATTA
ACTTTAACCTTCCTGTAACAGATGATAATGTATTGCTACCAACAGATCCAATTGGAGGTAAAGCAGGAATTAACTATACT
AATATATTTAATACTTATGGTCCTTTA

>KT074330 [organism=canine parvovirus] [strain=HRB-F7] VP2 gene DNA,partial CDs
GGCTTACCACCATTTCTAAATTCTTTGCCTCAAGCTGAAGGAGGTACTAACTTTGGTTATATAGGAGTTCAACAAGATAA
AAGACGTGGTGTAACTCAAATGGGAAATACAAACATTATTACTGAAGCTACTATTATGAGACCAGCTGAGGTTGGTTATA
GTGCACCATATTATTCTTTTGAGGCGTCTACACAAGGGCCATTTAAAACACCTATTGCAGCAGGACGGGGGGGAGCGCAA
ACAGATGAAAATCAAGCAGCAGATGGTGATCCAAGATATGCATTTGGTAGACAACATGGTCAAAAAACTACCACAACAGG
AGAAACACCTGAGAGATTTACATATATAGCACATCAAGATACAGGAAGATATCCAGAAGGAGATTGGATTCAAAATATTA
ACTTTAACCTTCCTGTAACAGATGATAATGTATTGCTACCAACAGATCCAATTGGAGGTAAAGCAGGAATTAACTATACT
AATATATTTAATACTTATGGTCCTTTA

>KT074331 [organism=canine parvovirus] [strain=HRB-H3] VP2 gene DNA,partial CDs
GGCTTACCACCATTTCTAAATTCTTTGCCTCAAGCTGAAGGAGGTACTAACTTTGGTTATATAGGAGTTCAACAAGATAA
AAGACGTGGTGTAACTCAAATGGGAAATACAAACATTATTACTGAAGCTACTATTATGAGACCAGCTGAGGTTGGTTATA
GTGCACCATATTATTCTTTTGAGGCGTCTACACAAGGGCCATTTAAAACACCTATTGCAGCAGGACGGGGGGGAGCGCAA
ACAGATGAAAATCAAGCAGCAGATGGTGATCCAAGATATGCATTTGGTAGACAACATGGTCAAAAAACTACCACAACAGG
AGAAACACCTGAGAGATTTACATATATAGCACATCAAGATACAGGAAGATATCCAGAAGGAGATTGGATTCAAAATATTA
ACTTTAACCTTCCTGTAACAGATGATAATGTATTGCTACCAACAGATCCAATTGGAGGTAAAGCAGGAATTAACTATACT
AATATATTTAATACTTATGGTCCTTTA

>KT074332 [organism=canine parvovirus] [strain=HRB-H4] VP2 gene DNA,partial CDs
GGCTTACCACCATTTCTAAATTCTTTGCCTCAAGCTGAAGGAGGTACTAACTTTGGTTATATAGGAGTTCAACAAGATAA
AAGACGTGGTGTAACTCAAATGGGAAATACAAACATTATTACTGAAGCTACTATTATGAGACCAGCTGAGGTTGGTTATA
GTGCACCATATTATTCTTTTGAGGCGTCTACACAAGGGCCATTTAAAACACCTATTGCAGCAGGACGGGGGGGAGCGCAA
ACAGATGAAAATCAAGCAGCAGATGGTGATCCAAGATATGCATTTGGTAGACAACATGGTCAAAAAACTACCACAACAGG
AGAAACACCTGAGAGATTTACATATATAGCACATCAAGATACAGGAAGATATCCAGAAGGAGATTGGATTCAAAATATTA
ACTTTAACCTTCCTGTAACAGATGATAATGTATTGCTACCAACAGATCCAATTGGAGGTAAAGCAGGAATTAACTATACT
AATATATTTAATACTTATGGTCCTTTA

>KT074333 [organism=canine parvovirus] [strain=HRB-H8] VP2 gene DNA,partial CDs
GGCTTACCACCATTTCTAAATTCTTTGCCTCAAGCTGAAGGAGGTACTAACTTTGGTTATATAGGAGTTCAACAAGATAA
AAGACGTGGTGTAACTCAAATGGGAAATACAAACATTATTACTGAAGCTACTATTATGAGACCAGCTGAGGTTGGTTATA
GTGCACCATATTATTCTTTTGAGGCGTCTACACAAGGGCCATTTAAAACACCTATTGCAGCAGGACGGGGGGGAGCGCAA
ACAGATGAAAATCAAGCAGCAGATGGTGATCCAAGATATGCATTTGGTAGACAACATGGTCAAAAAACTACCACAACAGG
AGAAACACCTGAGAGATTTACATATATAGCACATCAAGATACAGGAAGATATCCAGAAGGAGATTGGATTCAAAATATTA
ACTTTAACCTTCCTGTAACAGATGATAATGTATTGCTACCAACAGATCCAATTGGAGGTAAAGCAGGAATTAACTATACT
AATATATTTAATACTTATGGTCCTTTA

>KT074334 [organism=canine parvovirus] [strain=HRB-I5] VP2 gene DNA,partial CDs
GGCTTACCACCATTTCTAAATTCTTTGCCTCAAGCTGAAGGAGGTACTAACTTTGGTTATATAGGAGTTCAACAAGATAA
AAGACGTGGTGTAACTCAAATGGGAAATACAAACATTATTACTGAAGCTACTATTATGAGACCAGCTGAGGTTGGTTATA
GTGCACCATATTATTCTTTTGAGGCGTCTACACAAGGGCCATTTAAAACACCTATTGCAGCAGGACGGGGGGGAGCGCAA
ACAGATGAAAATCAAGCAGCAGATGGTGATCCAAGATATGCATTTGGTAGACAACATGGTCAAAAAACTACCACAACAGG
AGAAACACCTGAGAGATTTACATATATAGCACATCAAGATACAGGAAGATATCCAGAAGGAGATTGGATTCAAAATATTA
ACTTTAACCTTCCTGTAACAGATGATAATGTATTGCTACCAACAGATCCAATTGGAGGTAAAGCAGGAATTAACTATACT
AATATATTTAATACTTATGGTCCTTTA

>KT074335 [organism=canine parvovirus] [strain=HRB-J8] VP2 gene DNA,partial CDs
GGCTTACCACCATTTCTAAATTCTTTGCCTCAAGCTGAAGGAGGTACTAACTTTGGTTATATAGGAGTTCAACAAGATAA
AAGACGTGGTGTAACTCAAATGGGAAATACAAACATTATTACTGAAGCTACTATTATGAGACCAGCTGAGGTTGGTTATA
GTGCACCATATTATTCTTTTGAGGCGTCTACACAAGGGCCATTTAAAACACCTATTGCAGCAGGACGGGGGGGAGCACAA
ACAGATGAAAATCAAGCAGCAGATGGTGATCCAAGATATGCATTTGGTAGACAACATGGTCAAAAAACTACCACAACAGG
AGAAACACCTGAGAGATTTACATATATAGCACATCAAGATACAGGAAGATATCCAGAAGGAGATTGGATTCAAAATATTA
ACTTTAACCTTCCTGTAACAGATGATAATGTATTGCTACCAACAGATCCAATTGGAGGTAAAGCAGGAATTAACTATACT
AATATATTTAATACTTATGGTCCTTTA

>KT074336 [organism=canine parvovirus] [strain=DQ-beta0] VP2 gene DNA,partial CDs
GGCTTACCACCATTTCTAAATTCTTTGCCTCAAGCTGAAGGAGGTACTAACTTTGGTTATATAGGAGTTCAACAAGATAA
AAGACGTGGTGTAACTCAAATGGGAAATACAAACATTATTACTGAAGCTACTATTATGAGACCAGCTGAGGTTGGTTATA
GTGCACCATATTATTCTTTTGAGGCGTCTACACAAGGGCCATTTAAAACACCTATTGCAGCAGGACGGGGGGGAGCGCAA
ACAGATGAAAATCAAGCAGCAGATGGTGATCCAAGATATGCATTTGGTAGACAACATGGTCAAAAAACTACCACAACAGG
AGAAACACCTGAGAGATTTACATATATAGCACATCAAGATACAGGAAGATATCCAGAAGGAGATTGGATTCAAAATATTA
ACTTTAACCTTCCTGTAACAGATGATAATGTATTGCTACCAACAGATCCAATTGGAGGTAAAGCAGGAATTAACTATACT
AATATATTTAATACTTATGGTCCTTTA

>KT074337 [organism=canine parvovirus] [strain=DQ-beta4] VP2 gene DNA,partial CDs
GGCTTACCACCATTTCTAAATTCTTTGCCTCAAGCTGAAGGAGGTACTAACTTTGGTTATATAGGAGTTCAACAAGATAA
AAGACGTGGTGTAACTCAAATGGGAAATACAAACATTATTACTGAAGCTACTATTATGAGACCAGCTGAGGTTGGTTATA
GTGCACCATATTATTCTTTTGAGGCGTCTACACAAGGGCCATTTAAAACACCTATTGCAGCAGGACGGGGGGGAGCGCAA
ACAGATGAAAATCAAGCAGCAGATGGTGATCCAAGATATGCATTTGGTAGACAACATGGTCAAAAAACTACCACAACAGG
AGAAACACCTGAGAGATTTACATATATAGCACATCAAGATACAGGAAGATATCCAGAAGGAGATTGGATTCAAAATATTA
ACTTTAACCTTCCTGTAACAGATGATAATGTATTGCTACCAACAGATCCAATTGGAGGTAAAGCAGGAATTAACTATACT
AATATATTTAATACTTATGGTCCTTTA

>KT074338 [organism=canine parvovirus] [strain=DQ-beta9] VP2 gene DNA,partial CDs
GGCTTACCACCATTTCTAAATTCTTTGCCTCAAGCTGAAGGAGGTACTAACTTTGGTTATATAGGAGTTCAACAAGATAA
AAGACGTGGTGTAACTCAAATGGGAAATACAAACATTATTACTGAAGCTACTATTATGAGACCAGCTGAGGTTGGTTATA
GTGCACCATATTATTCTTTTGAGGCGTCTACACAAGGGCCATTTAAAACACCTATTGCAGCAGGACGGGGGGGAGCGCAA
ACAGATGAAAATCAAGCAGCAGATGGTGATCCAAGATATGCATTTGGTAGACAACATGGTCAAAAAACTACCACAACAGG
AGAAACACCTGAGAGATTTACATATATAGCACATCAAGATACAGGAAGATATCCAGAAGGAGATTGGATTCAAAATATTA
ACTTTAACCTTCCTGTAACAGATGATAATGTATTGCTACCAACAGATCCAATTGGAGGTAAAGCAGGAATTAACTATACT
AATATATTTAATACTTATGGTCCTTTA

>KT074339 [organism=canine parvovirus] [strain=HRB-A6] VP2 gene DNA,partial CDs
GGCTTACCACCATTTCTAAATTCTTTGCCTCAAGCTGAAGGAGGTACTAACTTTGGTTATATAGGAGTTCAACAAGATAA
AAGACGTGGTGTAACTCAAATGGGAAACACAAACATTATTACTGAAGCTACTATTATGAGACCAGCTGAGGTTGGTTATA
GTGCACCATATTATTCTTTTGAGGCGTCTACACAAGGGCCATTTAAAACACCTATTGCAGCAGGACGGGGGGGAGCGCAA
ACAGATGAAAATCGAGCAGCAGATGGTGATCCAAGATATGCATTTGGTAGACAACATGGTCAAAAAACTACCACAACAGG
AGAAACACCTGAGAGATTTACATATATAGCACATCAAGATACAGGAAGATATCCAGAAGGAGATTGGATTCAAAATATTA
ACTTTAACCTTCCTGTAACAGAAGATAATGTATTGCTACCAACAGATCCAATTGGAGGTAAAACAGGAATTAACTATACT
AATATATTTAATACTTATGGTCCTTTA

>KT074340 [organism=canine parvovirus] [strain=HRB-aa9] VP2 gene DNA,partial CDs
GGCTTACCACCATTTCTAAATTCTTTGCCTCAAGCTGAAGGAGGTACTAACTTTGGTTATATAGGAGTTCAACAAGATAA
AAGACGTGGTGTAACTCAAATGGGAAACACAAACATTATTACTGAAGCTACTATTATGAGACCAGCTGAGGTTGGTTATA
GTGCACCATATTATTCTTTTGAGGCGTCTACACAAGGGCCATTTAAAACACCTATTGCAGCAGGACGGGGGGGAGCGCAA
ACAGATGAAAATCGAGCAGCAGATGGTGATCCAAGATATGCATTTGGTAGACAACATGGTCAAAAAACTACCACAACAGG
AGAAACACCTGAGAGATTTACATATATAGCACATCAAGATACAGGAAGATATCCAGAAGGAGATTGGATTCAAAATATTA
ACTTTAACCTTCCTGTAACAGAAGATAATGTATTGCTACCAACAGATCCAATTGGAGGTAAAACAGGAATTAACTATACT
AATATATTTAATACTTATGGTCCTTTA

>KT074341 [organism=canine parvovirus] [strain=HRB-b3] VP2 gene DNA,partial CDs
GGCTTACCACCATTTCTAAATTCTTTGCCTCAAGCTGAAGGAGGTACTAACTTTGGTTATATAGGAGTTCAACAAGATAA
AAGACGTGGTGTAACTCAAATGGGAAACACAAACATTATTACTGAAGCTACTATTATGAGACCAGCTGAGGTTGGTTATA
GTGCACCATATTATTCTTTTGAGGCGTCTACACAAGGGCCATTTAAAACACCTATTGCAGCAGGACGGGGGGGAGCGCAA
ACAGATGAAAATCGAGCAGCAGATGGTGATCCAAGATATGCATTTGGTAGACAACATGGTCAAAAAACTACCACAACAGG
AGAAACACCTGAGAGATTTACATATATAGCACATCAAGATACAGGAAGATATCCAGAAGGAGATTGGATTCAAAATATTA
ACTTTAACCTTCCTGTAACAGAAGATAATGTATTGCTACCAACAGATCCAATTGGAGGTAAAACAGGAATTAACTATACT
AATATATTTAATACTTATGGTCCTTTA

>KT074342 [organism=canine parvovirus] [strain=HRB-E5] VP2 gene DNA,partial CDs
GGCTTACCACCATTTCTAAATTCTTTGCCTCAAGCTGAAGGAGGTACTAACTTTGGTTATATAGGAGTTCAACAAGATAA
AAGACGTGGTGTAACTCAAATGGGAAACACAAACATTATTACTGAAGCTACTATTATGAGACCAGCTGAGGTTGGTTATA
GTGCACCATATTATTCTTTTGAGGCGTCTACACAAGGGCCATTTAAAACACCTATTGCAGCAGGACGGGGGGGAGCGCAA
ACAGATGAAAATCGAGCAGCAGATGGTGATCCAAGATATGCATTTGGTAGACAACATGGTCAAAAAACTACCACAACAGG
AGAAACACCTGAGAGATTTACATATATAGCACATCAAGATACAGGAAGATATCCAGAAGGAGATTGGATTCAAAATATTA
ACTTTAACCTTCCTGTAACAGAAGATAATGTATTGCTACCAACAGATCCAATTGGAGGTAAAACAGGAATTAACTATACT
AATATATTTAATACTTATGGTCCTTTA

>KT074343 [organism=canine parvovirus] [strain=HRB-e6] VP2 gene DNA,partial CDs
GGCTTACCACCATTTCTAAATTCTTTGCCTCAAGCTGAAGGAGGTACTAACTTTGGTTATATAGGAGTTCAACAAGATAA
AAGACGTGGTGTAACTCAAATGGGAAACACAAACATTATTACTGAAGCTACTATTATGAGACCAGCTGAGGTTGGTTATA
GTGCACCATATTATTCTTTTGAGGCGTCTACACAAGGGCCATTTAAAACACCTATTGCAGCAGGACGGGGGGGAGCGCAA
ACAGATGAAAATCGAGCAGCAGATGGTGATCCAAGATATGCATTTGGTAGACAACATGGTCAAAAAACTACCACAACAGG
AGAAACACCTGAGAGATTTACATATATAGCACATCAAGATACAGGAAGATATCCAGAAGGAGATTGGATTCAAAATATTA
ACTTTAACCTTCCTGTAACAGAAGATAATGTATTGCTACCAACAGATCCAATTGGAGGTAAAACAGGAATTAACTATACT
AATATATTTAATACTTATGGTCCTTTA

>KT074344 [organism=canine parvovirus] [strain=HRB-E9] VP2 gene DNA,partial CDs
GGCTTACCACCATTTCTAAATTCTTTGCCTCAAGCTGAAGGAGGTACTAACTTTGGTTATATAGGAGTTCAACAAGATAA
AAGACGTGGTGTAACTCAAATGGGAAACACAAACATTATTACTGAAGCTACTATTATGAGACCAGCTGAGGTTGGTTATA
GTGCACCATATTATTCTTTTGAGGCGTCTACACAAGGGCCATTTAAAACACCTATTGCAGCAGGACGGGGGGGAGCGCAA
ACAGATGAAAATCGAGCAGCAGATGGTGATCCAAGATATGCATTTGGTAGACAACATGGTCAAAAAACTACCACAACAGG
AGAAACACCTGAGAGATTTACATATATAGCACATCAAGATACAGGAAGATATCCAGAAGGAGATTGGATTCAAAATATTA
ACTTTAACCTTCCTGTAACAGAAGATAATGTATTGCTACCAACAGATCCAATTGGAGGTAAAACAGGAATTAACTATACT
AATATATTTAATACTTATGGTCCTTTA

>KT074345 [organism=canine parvovirus] [strain=HRB-F9] VP2 gene DNA,partial CDs
GGCTTACCACCATTTCTAAATTCTTTGCCTCAAGCTGAAGGAGGTACTAACTTTGGTTATATAGGAGTTCAACAAGATAA
AAGACGTGGTGTAACTCAAATGGGAAACACAAACATTATTACTGAAGCTACTATTATGAGACCAGCTGAGGTTGGTTATA
GTGCACCATATTATTCTTTTGAGGCGTCTACACAAGGGCCATTTAAAACACCTATTGCAGCAGGACGGGGGGGAGCGCAA
ACAGATGAAAATCGAGCAGCAGATGGTGATCCAAGATATGCATTTGGTAGACAACATGGTCAAAAAACTACCACAACAGG
AGAAACACCTGAGAGATTTACATATATAGCACATCAAGATACAGGAAGATATCCAGAAGGAGATTGGATTCAAAATATTA
ACTTTAACCTTCCTGTAACAGAAGATAATGTATTGCTACCAACAGATCCAATTGGAGGTAAAACAGGAATTAACTATACT
AATATATTTAATACTTATGGTCCTTTA

>KT074346 [organism=canine parvovirus] [strain=HRB-G8] VP2 gene DNA,partial CDs
GGCTTACCACCATTTCTAAATTCTTTGCCTCAAGCTGAAGGAGGTACTAACTTTGGTTATATAGGAGTTCAACAAGATAA
AAGACGTGGTGTAACTCAAATGGGAAACACAAACATTATTACTGAAGCTACTATTATGAGACCAGCTGAGGTTGGTTATA
GTGCACCATATTATTCTTTTGAGGCGTCTACACAAGGGCCATTTAAAACACCTATTGCAGCAGGACGGGGGGGAGCGCAA
ACAGATGAAAATCGAGCAGCAGATGGTGATCCAAGATATGCATTTGGTAGACAACATGGTCAAAAAACTACCACAACAGG
AGAAACACCTGAGAGATTTACATATATAGCACATCAAGATACAGGAAGATATCCAGAAGGAGATTGGATTCAAAATATTA
ACTTTAACCTTCCTGTAACAGAAGATAATGTATTGCTACCAACAGATCCAATTGGAGGTAAAACAGGAATTAACTATACT
AATATATTTAATACTTATGGTCCTTTA

>KT074347 [organism=canine parvovirus] [strain=HRB-J6] VP2 gene DNA,partial CDs
GGCTTACCACCATTTCTAAATTCTTTGCCTCAAGCTGAAGGAGGTACTAACTTTGGTTATATAGGAGTTCAACAAGATAA
AAGACGTGGTGTAACTCAAATGGGAAACACAAACATTATTACTGAAGCTACTATTATGAGACCAGCTGAGGTTGGTTATA
GTGCACCATATTATTCTTTTGAGGCGTCTACACAAGGGCCATTTAAAACACCTATTGCAGCAGGACGGGGGGGAGCGCAA
ACAGATGAAAATCGAGCAGCAGATGGTGATCCAAGATATGCATTTGGTAGACAACATGGTCAAAAAACTACCACAACAGG
AGAAACACCTGAGAGATTTACATATATAGCACATCAAGATACAGGAAGATATCCAGAAGGAGATTGGATTCAAAATATTA
ACTTTAACCTTCCTGTAACAGAAGATAATGTATTGCTACCAACAGATCCAATTGGAGGTAAAACAGGAATTAACTATACT
AATATATTTAATACTTATGGTCCTTTA

>KT074348 [organism=canine parvovirus] [strain=MDJ-4] VP2 gene DNA,partial CDs
GGCTTACCACCATTTCTAAATTCTTTGCCTCAAGCTGAAGGAGGTACTAACTTTGGTTATATAGGAGTTCAACAAGATAA
AAGACGTGGTGTAACTCAAATGGGAAACACAAACATTATTACTGAAGCTACTATTATGAGACCAGCTGAGGTTGGTTATA
GTGCACCATATTATTCTTTTGAGGCGTCTACACAAGGGCCATTTAAAACACCTATTGCAGCAGGACGGGGGGGAGCGCAA
ACAGATGAAAATCGAGCAGCAGATGGTGATCCAAGATATGCATTTGGTAGACAACATGGTCAAAAAACTACCACAACAGG
AGAAACACCTGAGAGATTTACATATATAGCACATCAAGATACAGGAAGATATCCAGAAGGAGATTGGATTCAAAATATTA
ACTTTAACCTTCCTGTAACAGAAGATAATGTATTGCTACCAACAGATCCAATTGGAGGTAAAACAGGAATTAACTATACT
AATATATTTAATACTTATGGTCCTTTA

>KT074349 [organism=canine parvovirus] [strain=MDJ-6] VP2 gene DNA,partial CDs
GGCTTACCACCATTTCTAAATTCTTTGCCTCAAGCTGAAGGAGGTACTAACTTTGGTTATATAGGAGTTCAACAAGATAA
AAGACGTGGTGTAACTCAAATGGGAAACACAAACATTATTACTGAAGCTACTATTATGAGACCAGCTGAGGTTGGTTATA
GTGCACCATATTATTCTTTTGAGGCGTCTACACAAGGGCCATTTAAAACACCTATTGCAGCAGGACGGGGGGGAGCGCAA
ACAGATGAAAATCGAGCAGCAGATGGTGATCCAAGATATGCATTTGGTAGACAACATGGTCAAAAAACTACCACAACAGG
AGAAACACCTGAGAGATTTACATATATAGCACATCAAGATACAGGAAGATATCCAGAAGGAGATTGGATTCAAAATATTA
ACTTTAACCTTCCTGTAACAGAAGATAATGTATTGCTACCAACAGATCCAATTGGAGGTAAAACAGGAATTAACTATACT
AATATATTTAATACTTATGGTCCTTTA

>KT074350 [organism=canine parvovirus] [strain=MDJ-11] VP2 gene DNA,partial CDs
GGCTTACCACCATTTCTAAATTCTTTGCCTCAAGCTGAAGGAGGTACTAACTTTGGTTATATAGGAGTTCAACAAGATAA
AAGACGTGGTGTAACTCAAATGGGAAACACAAACATTATTACTGAAGCTACTATTATGAGACCAGCTGAGGTTGGTTATA
GTGCACCATATTATTCTTTTGAGGCGTCTACACAAGGGCCATTTAAAACACCTATTGCAGCAGGACGGGGGGGAGCGCAA
ACAGATGAAAATCGAGCAGCAGATGGTGATCCAAGATATGCATTTGGTAGACAACATGGTCAAAAAACTACCACAACAGG
AGAAACACCTGAGAGATTTACATATATAGCACATCAAGATACAGGAAGATATCCAGAAGGAGATTGGATTCAAAATATTA
ACTTTAACCTTCCTGTAACAGAAGATAATGTATTGCTACCAACAGATCCAATTGGAGGTAAAACAGGAATTAACTATACT
AATATATTTAATACTTATGGTCCTTTA

>KT074351 [organism=canine parvovirus] [strain=MDJ-24] VP2 gene DNA,partial CDs
GGCTTACCACCATTTCTAAATTCTTTGCCTCAAGCTGAAGGAGGTACTAACTTTGGTTATATAGGAGTTCAACAAGATAA
AAGACGTGGTGTAACTCAAATGGGAAACACAAACATTATTACTGAAGCTACTATTATGAGACCAGCTGAGGTTGGTTATA
GTGCACCATATTATTCTTTTGAGGCGTCTACACAAGGGCCATTTAAAACACCTATTGCAGCAGGACGGGGGGGAGCGCAA
ACAGATGAAAATCGAGCAGCAGATGGTGATCCAAGATATGCATTTGGTAGACAACATGGTCAAAAAACTACCACAACAGG
AGAAACACCTGAGAGATTTACATATATAGCACATCAAGATACAGGAAGATATCCAGAAGGAGATTGGATTCAAAATATTA
ACTTTAACCTTCCTGTAACAGAAGATAATGTATTGCTACCAACAGATCCAATTGGAGGTAAAACAGGAATTAACTATACT
AATATATTTAATACTTATGGTCCTTTA

>KT074352 [organism=canine parvovirus] [strain=MDJ-39] VP2 gene DNA,partial CDs
GGCTTACCACCATTTCTAAATTCTTTGCCTCAAGCTGAAGGAGGTACTAACTTTGGTTATATAGGAGTTCAACAAGATAA
AAGACGTGGTGTAACTCAAATGGGAAACACAAACATTATTACTGAAGCTACTATTATGAGACCAGCTGAGGTTGGTTATA
GTGCACCATATTATTCTTTTGAGGCGTCTACACAAGGGCCATTTAAAACACCTATTGCAGCAGGACGGGGGGGAGCGCAA
ACAGATGAAAATCGAGCAGCAGATGGTGATCCAAGATATGCATTTGGTAGACAACATGGTCAAAAAACTACCACAACAGG
AGAAACACCTGAGAGATTTACATATATAGCACATCAAGATACAGGAAGATATCCAGAAGGAGATTGGATTCAAAATATTA
ACTTTAACCTTCCTGTAACAGAAGATAATGTATTGCTACCAACAGATCCAATTGGAGGTAAAACAGGAATTAACTATACT
AATATATTTAATACTTATGGTCCTTTA
