# Supplementary material for: Co-Circulation of the Rare CPV-2c with Unique Gln370Arg Substitution, New CPV-2b with Unique Thr440Ala Substitution, and New CPV-2a with High Prevalence and Variation in Heilongjiang Province, Northeast China
Source: PLoS One. 2015 Sep 8;10(9):e0137288. doi: 10.1371/journal.pone.0137288 (PMC4562665; doi:10.1371/journal.pone.0137288)
Supplement: S2 Fig — (TXT) [file pone.0137288.s002.txt]

>M24003/CPV-2a
GGCTTACCACCATTTCTAAATTCTTTGCCTCAATCTGAAGGAGGTACTAACTTTGGTTATATAGGAGTTCAACAAGATAA
AAGACGTGGTGTAACTCAAATGGGAAATACAAACTATATTACTGAAGCTACTATTATGAGACCAGCTGAGGTTGGTTATA
GTGCACCATATTATTCTTTTGAGGCGTCTACACAAGGGCCATTTAAAACACCTATTGCAGCAGGACGGGGGGGAGCGCAA
ACAGATGAAAATCAAGCAGCAGATGGTGATCCAAGATATGCATTTGGTAGACAACATGGTCAAAAAACTACCACAACAGG
AGAAACACCTGAGAGATTTACATATATAGCACATCAAGATACAGGAAGATATCCAGAAGGAGATTGGATTCAAAATATTA
ACTTTAACCTTCCTGTAACAAATGATAATGTATTGCTACCAACAGATCCAATTGGAGGTAAAACAGGAATTAACTATACT
AATATATTTAATACTTATGGTCCTTTA

>FJ435343/(CPV-04/08/CN-2)/2008/China/CPV-new2a
GGCTTACCACCATTTCTAAATTCTTTGCCTCAAGCTGAAGGAGGTACTAACTTTGGTTATATAGGAGTTCGACAAGATAA
AAGACGTGGTGTAACTCAAATGGGAAATACAAACATTATTACTGAAGCTACTATTATGAGACCAGCTGAGGTTGGTTATA
GTGCACCATATTATTCTTTTGAAGCGTCTACACAAGGGCCATTTAAAACACCTATTGCAGCAGGACGGGGGGGAGCGCAA
ACAGATGAAAATCAAGCAGCAGATGGTGATCCAAGATATGCATTTGGTAGACAACATGGTCAGAAAACTACCACAACAGG
AGAAACACCTGAGAGATTTACATATATAGCACATCAAGATACAGGAAGATATCCAGAAGGAGATTGGATTCAAAATATTA
ACTTTAACCTTCCTGTAACAAATGATAATGTATTGCTACCAACAGATCCAATTGGAGGTAAAACAGGAATTAACTATACT
AATATATTTAATACTTATGGTCCTTTA

>FJ435345/(CPV-04/08/CN-4)/2008/China/CPV-new2a
GGCTTACCACCATTTCTAAATTCTTTGCCTCAAGCTGAAGGAGGTACTAACTTTGGTTATATAGGAGTTCAACAAGATAA
AAGACGTGGTGTAACTCAAATGGGAAATACAAACATTATTACTGAAGCTACTATTATGAGACCAGCTGAGGTTGGTTATA
GTGCACCATATTATTCTTTTGAGGCGTCTACACAAGGGCCATTTAAAACACCTATTGCAGCAGGACGGGGGGGAGCGCAA
ACAGATGAAAATCAAGCAGCAGATGGTGATCCAAGATATGCATTTGGTAGACAACATGGTCAAAAAACTACCACAACAGG
AGAAACACCTGAGAGATTTACATATATAGCACATCAAGATACAGGAAGATATCCAGAAGGAGATTGGATTCAAAATATTA
ACTTTAACCTTCCTGTAACAAATGATAATGTATTGCTACCAACAGATCCAATTGGAGGTAAAACAGGAATTAACTATACT
AATATATTTAATACTTATGGTCCTTTA

>GQ169542/wh-6/2009/China/CPV-new2a
GGCTTACCACCATTTCTAAATTCTTTGCCTCAAGCTGAAGGAGGTACTAACTTTGGTTATATAGGAGTTCAACAAGATAA
AAGACGTGGTGTAACTCAAATGGGAAATACAAACATTATTACTGAAGCTACTATTATGAGACCAGCTGAGGTTGGTTATA
GTGCACCATATTATTCTTTTGAGGCGTCTACACAAGGGCCATTTAAAACACCTATTGCAGCAGGACGGGGGGGAGCGCAA
ACAGATGAAAATCAAGCAGCAGATGGTGATCCAAGATATGCATTTGGTAGACAACATGGTCAAAAAACTACCACAACAGG
AGAAACACCTGAGAGATTTACATATATAGCACATCAAGATACAGGAAGATATCCAGAAGGAGATTGGATTCAAAATATTA
ACTTTAACCTTCCTGTAACAAATGATAATGTATTGCTACCAACAGATCCAATTGGAGGTAAAACAGGAATTAACTATACT
AATATATTTAATACTTATGGTCCTTTA

>GQ169546/bj-2/2010/China/CPV-new2a
GGCTTACCACCATTTCTAAATTCTTTGCCTCAAGCTGAAGGAGGTACTAACTTTGGTTATATAGGAGTTCAACAAGATAA
AAGACGTGGTGTAACTCAAATGGGAAATACAAACATTATTACTGAAGCTACTATTATGAGACCAGCTGAGGTTGGTTATA
GTGCACCATATTATTCTTTTGAGGCGTCTACACAAGGGCCATTTAAAACACCTATTGCAGCAGGACGGGGGGGAGCGCAA
ACAGATGAAAATCAAGCAGCAGATGGTGATCCAAGATATGCATTTGGTAGACAACATGGTCAAAAAACTACCACAACAGG
AGAAACACCTGAGAGATTTACATATATAGCACATCAAGATACAGGAAGATATCCAGAAGGAGATTGGATTCAAAATATTA
ACTTTAACCTTCCTGTAACAAATGATAATGTATTGCTACCAACAGATCCAATTGGAGGTAAAACAGGAATTAACTATACT
AATATATTTAATACTTATGGTCCTTTA

>GQ169547/bj-3/2010/China/CPV-new2a
GGCTTACCACCATTTCTAAATTCTTTGCCTCAAGCTGAAGGAGGTACTAACTTTGGTTATATAGGAGTTCAACAAGATAA
AAGACGTGGTGTAACTCAAATGGGAAATACAAACATTATTACTGAAGCTACTATTATGAGACCAGCTGAGGTTGGTTATA
GTGCACCATATTATTCTTTTGAGGCGTCTACACAAGGGCCATTTAAAACACCTATTGCAGCAGGACGGGGGGGAGCGCAA
ACAGATGAAAATCAAGCAGCAGATGGTGATCCAAGATATGCATTTGGTAGACAACATGGTCAAAAAACTACCACAACAGG
AGGAACACCTGAGAGATTTACATATATAGCACATCAAGATACAGGAAGATATCCAGAAGGAGATTGGATTCAAAATATTA
ACTTTAACCTTCCTGTAACAAATGATAATGTATTGCTACCAACAGATCCAATTGGAGGTAAAGCAGGAATTAACTATACT
AATATATTTAATACTTATGGTCCTTTA

>GQ169550/1-nj/2009/China/CPV-new2a
GGCTTACCACCATTTCTAAATTCTTTGCCTCAAGCTGAAGGAGGTACTAACTTTGGTTATATAGGAGTTCAACAAGATAA
AAGGCGTGGTGTAACTCAAATGGGAAATACAAACATTATTACTGAAGCTACTATTATGAGACCAGCTGAGGTTGGTTATA
GTGCACCATATTATTCTTTTGAGGCGTCTACACAAGGGCCATTTAAAACACCTATTGCAGCAGGACGGGGGGGAGCGCAA
ACAGATGAAAATCAAGCAGCAGATGGTGATCCAAGATATGCATTTGGTAGACAACATGGTCAGAAAACTACCACAACAGG
AGAAACACCTGAGAGATTTACATATATAGCACATCAAGATACAGGAAGATATCCAGAAGGAGATTGGATTCAAAATATTA
ACTTTAACCTTCCTGTAACAAATGATAATGTATTGCTACCAACAGATCCAATTGGAGGTAAAACAGGAATTAACTATACT
AATATATTTAATACTTATGGTCCTTTA

>JX121624/BJ-2/2011/China/CPV-new2a
GGCTTACCACCATTTCTAAATTCTTTGCCTCAAGCTGAAGGAGGTACTAACTTTGGTTATATAGGAGTTCAACAAGATAA
AAGACGTGGTGTAACTCAAATGGGAAATACAAACATTATTACTGAAGCTACTATTATGAGACCAGCTGAAGTTGGTTATA
GTGCACCATATTATTCTTTTGAGGCGTCTACACAAGGGCCATTTAAAACACCTATTGCAGCAGGACGGGGGGGAGCGCAA
ACAGATGAAAATCAAGCAGCAGATGGTGATCCAAGATATGCATTTGGTAGACAACATGGTCAAAAAACTACCACAACAGG
AGAAACACCTGAGAGATTTACATATATAGCACATCAAGATACAGGAAGATATCCAGAAGGAGATTGGACTCAAAATATTA
ACTTTAACCTTCCCGTAACAAATGATAATGTATTGTTACCAACAGATCCAATTGGAGGTAAAACAGGAATTAACTATACT
AATATATTTAATACTTATGGTCCTTTA

>JX121626/(CPVSH-2/2011)/2011/China/CPV-new2a
GGCTTACCACCATTTCTAAATTCTTTGCCTCAAGCTGAAGGAGGTACTAACTTTGGTTATATAGGAGTTCAACAAGATAA
AAGACGTGGTGTAACTCAAATGGGAAATACAAACATTATTACTGAAGCTACTATTATGAGACCAGCTGAGGTTGGTTATA
GTGCACCATATTATTCTTTTGAGGCGTCTACACAAGGGCCATTTAAAACACCTATTGCAGCAGGACGGGGGGGAGCGCAA
ACAGATGAAAATCAAGCAGCAGATGGTGATCCAAGATATGCATTTGGTAGACAACATGGTCAAAAAACTACCACAACAGG
AGAAACACCTGAGAGATTTACATATATAGCACATCAAGATACAGGAAGATATCCAGAAGGAGATTGGATTCAAAATATTA
ACTTTAACCTTCCTGTAACAAATGATAATGTATTGCTACCAACAGATCCAATTGGAGGTAAAGCAGGAATTAACTATACT
AATATATTTAATACTTATGGTCCTTTA

>KJ674806/(1-1)/2013/China/CPV-new2a
GGCTTACCACCATTTCTAAATTCTTTGCCTCAAGCTGAAGGAGGTACTAACTTTGGTTATATAGGAGTTCAACAAGATAA
AAGACGTGGTGTAACTCAAATGGGAAATACAAACATTATTACTGAAGCTACTATTATGAGACCAGCTGAGGTTGGTTATA
GTGCACCATATTATTCTTTTGAGGCGTCTACACAAGGGCCATTTAAAACACCTATTGCAGCAGGACGGGGGGGAGCGCAA
ACAGATGAAAATCAAGCAGCAGATGGTGATCCAAGATATGCATTTGGTAGACAACATGGTCAAAAAACTACCACAACAGG
AGAAACACCTGAGAGATTTACATATATAGCACATCAAGATACAGGAAGATATCCAGAAGGAGATTGGATTCAAAATATTA
ACTTTAACCTTCCTGTAACAAATGATAATGTATTGCTACCAACAGATCCAATTGGAGGTAAAGCAGGAATTAACTATACT
AATATATTTAATACTTATGGTCCTTTA

>KJ674808/(1-11)/2013/China/CPV-new2a
GGCTTACCACCATTTCTAAATTCTTTGCCTCAAGCTGAAGGAGGTACTAACTTTGGTTATATAGGAGTTCAACAAGATAA
AAGACGTGGTGTAACTCAAATGGGAAATACAAACATTATTACTGAAGCTACTATTATGAGACCAGCTGAGGTTGGTTATA
GTGCACCATATTATTCTTTTGAGGCGTCTACACAAGGGCCATTTAAAACACCTATTGCAGCAGGACGGGGGGGAGCACAA
ACAGATGAAAATCAAGCAGCAGATGGTGATCCAAGATATGCATTTGGTAGACAACATGGTCAAAAAACTACCACAACAGG
AGAAACACCTGAGAGATTTACATATATAGCACATCAAGATACAGGAAGATATCCAGAAGGAGATTGGATTCAAAATATTA
ACTTTAACCTTCCTGTAACAAATGATAATGTATTGCTACCAACAGATCCAATTGGAGGTAAAGCAGGAATTAACTATACT
AATATATTTAATACTTATGGTCCTTTA

>KJ674816/(1-8)/2013/China/CPV-new2b
GGCTTACCACCATTTCTAAATTCTTTGCCTCAAGCTGAAGGAGGTACTAACTTTGGTTATATAGGAGTTCAACAAGATAA
AAGACGTGGTGTAACTCAAATGGGAAATACAAACATTATTACTGAAGCTACTATTATGAGACCAGCTGAGGTTGGTTATA
GTGCACCATATTATTCTTTTGAGGCGTCTACACAAGGGCCATTTAAAACACCTATTGCAGCAGGACGGGGGGGAGCGCAA
ACAGATGAAAATCAAGCAGCAGATGGTGATCCAAGATATGCATTTGGTAGACAACATGGTCAAAAAACTACCACAACAGG
AGAAACACCTGAGAGATTTACATATATAGCACATCAAGATACAGGAAGATATCCAGAAGGAGATTGGATTCAAAATATTA
ACTTTAACCTTCCTGTAACAGATGATAATGTATTGCTACCAACAGATCCAATTGGAGGTAAAACAGGAATTAACTATACT
AATATATTTAATACTTATGGTCCTTTA

>AF306447/618/2001/Italy/CPV-new2a
GGCTTACCACCATTTCTAAATTCTTTGCCTCAAGCTGAAGGAGGTACTAACTTTGGTTATATAGGAGTTCAACAAGATAA
AAGACGTGGTGTAACTCAAATGGGAAATACAAACTATATTACTGAAGCTACTATTATGAGACCAGCTGAGGTTGGTTATA
GTGCACCATATTATTCTTTTGAGGCGTCTACACAAGGGCCATTTAAAACACCTATTGCAGCAGGACGGGGGGGAGCGCAA
ACAGATGAAAATCAAGCAGCAGATGGTGATCCAAGATATGCATTTGGTAGACAACATGGTCAAAAAACTACCACAACAGG
AGAAACACCTGAGAGATTTACATATATAGCACATCAAGATACAGGAAGATATCCAGAAGGAGATTGGATTCAAAATATTA
ACTTTAACCTTCCTGTAACAAATGATAATGTATTGCTACCAACAGATCCAATTGGAGGTAAAACAGGAATTAACTATACT
AATATATTTAATACTTATGGTCCTTTA

>AY742933/CPV-339/1993/New Zealand/CPV-new2a
GGCTTACCACCATTTCTAAATTCTTTGCCTCAAGCTGAAGGAGGTACTAACTTTGGTTATATAGGAGTTCAACAAGATAA
AAGACGTGGTGTAACTCAAATGGGAAATACAAACTATATTACTGAAGCTACTATTATGAGACCAGCTGAGGTTGGTTATA
GTGCACCATATTATTCTTTTGAGGCGTCTACACAAGGGCCATTTAAAACACCTATTGCAGCAGGACGGGGGGGAGCGCAA
ACAGATGAAAATCAAGCAGCAGATGGTGATCCAAGATATGCATTTGGTAGACAACATGGTCAAAAAACTACCACAACAGG
AGAAACACCTGAGAGATTTACATATATAGCACATCAAGATACAGGAAGATATCCAGAAGGAGATTGGATTCAAAATATTA
ACTTTAACCTTCCTGTAACAAATGATAATGTATTGCTACCAACAGATCCAATTGGAGGTAAAACAGGAATTAACTATACT
AATATATTTAATACTTATGGTCCTTTA

>AY742935/CPV-U6/1995/Germany/CPV-new2a
GGCTTACCACCATTTCTAAATTCTTTGCCTCAAGCTGAAGGAGGTACTAACTTTGGTTATATAGGAGTTCAACAAGATAA
AAGACGTGGTGTAACTCAAATGGGAAATACAAACTATATTACTGAAGCTACTATTATGAGACCAGCTGAGGTTGGTTATA
GTGCACCATATTATTCTTTTGAGGCGTCTACACAAGGGCCATTTAAAACACCTATTGCAGCAGGACGGGGGGGAGCGCAA
ACAGATGAAAATCAAGCAGCAGATGGTGATCCAAGATATGCATTTGGTAGACAACATGGTCAAAAAACTACCACAACAGG
AGAAACACCTGAGAGATTTACATATATAGCACATCAAGATACAGGAAGATATCCAGAAGGAGATTGGATTCAAAATATTA
ACTTTAACCTTCCTGTAACAAATGATAATGTATTGCTACCAACAGATCCAATTGGAGGTAAAACAGGAATTAACTATACT
AATATATTTAATACTTATGGTCCTTTA

>AY742953/CPV-435/2003/USA/CPV-new2a
GGCTTACCACCATTTCTAAATTCTTTGCCTCAAGCTGAAGGAGGTACTAACTTTGGTTATATAGGAGTTCAACAAGATAA
AAGACGTGGTGTAACTCAAATGGGAAATACAAACTATATTACTGAAGCTACTATTATGAGACCAGCTGAGGTTGGTTATA
GTGCACCATATTATTCTTTTGAGGCGTCTACACAAGGGCCATTTAAAACACCTATTGCAGCAGGACGGGGGGGAGCGCAA
ACAGATGAAAATCAAGCAGCAGATGGTGATCCAAGATATGCATTTGGTAGACAACATGGTCAAAAAACTACCACAACAGG
AGAAACACCTGAGAGATTTACATATATAGCACATCAAGATACAGGAAGATATCCAGAAGGAGATTGGATTCAAAATATTA
ACTTTAACCTTCCTGTAACAAATGATAATGTATTGCTACCAACAGATCCAATTGGAGGTAAAACAGGAATTAACTATACT
AATATATTTAATACTTATGGTCCTTTA

>DQ340434/BR8155-00/2000/Brazil/CPV-new2a
GGCTTACCACCATTTCTAAATTCTTTGCCTCAAGCTGAAGGAGGTACTAACTTTGGTTATATAGGAGTTCAACAAGATAA
AAGACGTGGTGTAACTCAAATGGGAAATACAAACTATATTACTGAAGCTACTATTATGAGACCAGCTGAGGTTGGTTATA
GTGCACCATATTATTCTTTTGAGGCGTCTACACAAGGGCCATTTAAAACACCTATTGCAGCAGGACGGGGGGGAGCGCAA
ACAGATGAAAATCAAGCAGCAGATGGTGATCCAAGATATGCATTTGGTAGACAACATGGTCAAAAAACTACCACAACAGG
AGAAACACCTGAGAGATTTACATATATAGCACATCAAGATACAGGAAGATATCCAGAAGGAGATTGGATTCAAAATATTA
ACTTTAACCTTCCTGTAACAAATGATAATGTATTGCTACCAACAGATCCAATTGGAGGTAAAACAGGAATTAACTATACT
AATATATTTAATACTTATGGTCCTTTA

>EU009204/K026/2008/South Korea/CPV-new2a
GGCTTACCACCATTTCTAAATTCTTTGCCTCAAGCTGAAGGAGGTACTAACTTTGGTTATATAGGAGTTCAACAAGATAA
AAGACGTGGTGTAACTCAAATGGGAAATACAAACATTATTACTGAAGCTACTATTATGAGACCAGCTGAGGTTGGTTATA
GTGCACCATATTATTCTTTTGAGGCGTCTACACAAGGGCCATTTAAAACACCTATTGCAGCAGGACGGGGGGGAGCGCAA
ACAGATGAAAATCAAGCAGCAGATGGTGATCCAAGATATGCATTTGGTAGACAACATGGTCAAAAAACTACCACAACAGG
AGAAACACCTGAGAGATTTACATATATAGCACATCAAGATACAGGAAGATATCCAGAAGGAGATTGGATTCAAAATATTA
ACTTTAACCTTCCTGTAACAAATGATAATGTATTGCTACCAACAGATCCAATTGGAGGTAAAACAGGAATTAACTATACT
AATATATTTAATACTTATGGTCCTTTA

>EF592511/TWN1/2006/Taiwan/CPV-new2a
GGCTTACCACCATTTCTAAATTCTTTGCCTCAAGCTGAAGGAGGTACTAACTTTGGTTATATAGGAGTTCAACAAGATAA
AAGACGTGGTGTAACTCAAATGGGAAATACAAACTATATTACTGAAGCTACTATTATGAGACCAGCTGAGGTTGGATATA
GTGCACCATATTATTCTTTTGAGGCGTCTACACAAGGGCCATTTAAAACACCTATTGCAGCAGGACGGGGGGGAGCGCAA
ACAGATGAAAATCAAGCAGCAGATGGTGATCCAAGATATGCATTTGGTAGACAACATGGTCAAAAAACTACCACAACAGG
AGAAACACCTGAGAGATTTACATATATAGCACATCAAGATACAGGAAGATATCCAGAAGGAGATTGGATTCAAAATATTA
ACTTTAACCTTCCTGTAACAGATGATAATGTATTGCTACCAACAGATCCAATTGGAGGTAAAACAGGAATTAACTATACT
AATATATTTAATACTTATGGTCCTTTA

>FJ869126/KU5_08/2008/Thailand/CPV-new2a
GGCTTACCACCATTTCTAAATTCTTTGCCTCAAGCTGAAGGAGGTACTAACTTTGGTTATATAGGAGTTCAACAAGATAA
AAGACGTGGTGTAACTCAAATGGGAAATACAAACTATATTACTGAAGCTACTATTATGAGACCAGCTGAGGTTGGTTATA
GTGCACCATATTATTCTTTTGAGGCGTCTACACAAGGGCCATTTAAAACACCTATTGCAGCAGGACGGGGGGGAGCGCAA
ACAGATGAAAATCAAGCAGCAGATGGTGATCCAAGATATGCATTTGGTAGACAACATGGTCAAAAAACTACCACAACAGG
AGAAACACCTGAGAGATTTACATATATAGCACATCAAGATACAGGAAGATATCCAGAAGGAGATTGGATTCAAAATATTA
ACTTTAACCTTCCTGTAACAAATGATAATGTATTGCTACCAACAGATCCAATTGGAGGTAAAACAGGAATTAACTATACT
AATATATTTAATACTTATGGTCCTTTA

>JX898891/(CMVL-01/Krish)/2012/India/CPV-new2a
GGCTTACCACCATTTCTAAATTCTTTGCCTCAAGCTGAAGGAGGTACTAACTTTGGTTATATAGGAGTTCAACAAGATAA
AAGACGTGGTGTAACTCAAATGGGAAATACAAACATTATTACTGAAGCTACTATTATGAGACCAGCTGAGGTTGGTTATA
GTGCACCATATTATTCTTTTGAGGCGTCTACACAAGGGCCATTTAAAACACCTATTGCAGCAGGACGGGGGGGAGCGCAA
ACAGATGAAAATCAAGCAGCAGATGGTGATCCAAGATATGCATTTGGTAGACAACATGGTCAAAAAACTACCACAACAGG
AGAAACACCTGAGAGATTTACATATATAGCACATCAAGATACAGGAAGATATCCAGAAGGAGATTGGATTCAAAATATTA
ACTTTAACCTTCCTGTAACAAATGATAATGTATTGCTACCAACAGATCCAATTGGAGGTAAAGCAGGAATTAACTATACT
ACTATATTTAATACTTATGGTCCTTTA

>AF306449/616/2001/Italy/CPV-2b
GGCTTACCACCATTTCTAAATTCTTTGCCTCAATCTGAAGGAGGTACTAACTTTGGTTATATAGGAGTTCAACAAGATAA
AAGACGTGGTGTAACTCAAATGGGAAATACAAACTATATTACTGAAGCTACTATTATGAGACCAGCTGAGGTTGGTTATA
GTGCACCATATTATTCTTTTGAGGCGTCTACACAAGGGCCATTTAAAACACCTATTGCAGCAGGACGGGGGGGAGCGCAA
ACAGATGAAAATCAAGCAGCAGATGGTGATCCAAGATATGCATTTGGTAGACAACATGGTCAAAAAACTACCACAACAGG
AGAAACACCTGAGAGATTTACATATATAGCACATCAAGATACAGGAAGATATCCAGAAGGAGATTGGATTCAAAATATTA
ACTTTAACCTTCCTGTAACAGATGATAATGTATTGCTACCAACAGATCCAATTGGAGGTAAAACAGGAATTAACTATACT
AATATATTTAATACTTATGGTCCTTTA

>AJ007498/CPV-Africa 3/2005/South Africa/CPV-2b
GGCTTACCACCATTTCTAAATTCTTTGCCTCAATCTGAAGGAGGTACTAACTTTGGTTATATAGGAGTTCAACAAGATAA
AAGACGTGGTGTAACTCAAATGGGAAATACAAACTATATTACTGAAGCTACTATTATGAGATCAGCTGAGGTTGGTTATA
GTGCACCATATTATTCTTTTGAGGCGTCTACACAAGGGCCATTTAAAACACCTATTGCAGCAGGACGGGGGGGAGCGCAA
ACAGATGAAAATCAAGCAGCAGATGGTGATCCAAGATATGCATTTGGTAGACAACATGGTCAAAAAACTACCACAACAGG
AGAAACACCTGAGAGATTTACATATATAGCACATCAAGATACAGGAAGATATCCAGAAGGAGATTGGATTCAAAATATTA
ACTTTAACCTTCCTGTAACAGATGATAATGTATTGCTACCAACAGATCCAATTGGAGGTAAAACAGGAATTAACTATACT
AATATATTTAATACTTATGGTCCTTTA

>AY742941/CPV-U486/1996/Germany/CPV-2b
GGCTTACCGCCATTTCTAAATTCTTTGCCTCAATCTGAAGGAGGTACTAACTTTGGTTATATAGGAGTTCAACAAGATAA
AAGACGTGGTGTAACTCAAATGGGAAATACAAACTATATTACTGAAGCTACTATTATGAGACCAGCTGAGGTTGGTTATA
GTGCACCATATTATTCTTTTGAGGCGTCTACACAAGGGCCATTTAAAACACCTATTGCAGCAGGACGGGGGGGAGCGCAA
ACAGATGAAAATCAAGCAGCAGATGGTGATCCAAGATATGCATTTGGTAGACAACATGGTCAAAAAACTACCACAACAGG
AGAAACACCTGAGAGATTTACATATATAGCACATCAAGATACAGGAAGATATCCAGAAGGAGATTGGATTCAAAATATTA
ACTTTAACCTTCCTGTAACAGATGATAATGTATTGCTACCGACAGATCCAATTGGAGGTAAAACAGGAATTAACTATACT
AATATATTTAATACTTATGGTCCTTTA

>M74849/CPV-2b
GGCTTACCACCATTTCTAAATTCTTTGCCTCAATCTGAAGGAGGTACTAACTTTGGTTATATAGGAGTTCAACAAGATAA
AAGACGTGGTGTAACTCAAATGGGAAATACAAACTATATTACTGAAGCTACTATTATGAGACCAGCTGAGGTTGGTTATA
GTGCACCATATTATTCTTTTGAGGCGTCTACACAAGGGCCATTTAAAACACCTATTGCAGCAGGACGGGGGGGAGCGCAA
ACAGATGAAAATCAAGCAGCAGATGGTGATCCAAGATATGCATTTGGTAGACAACATGGTCAAAAAACTACCACAACAGG
AGAAACACCTGAGAGATTTACATATATAGCACATCAAGATACAGGAAGATATCCAGAAGGAGATTGGATTCAAAATATTA
ACTTTAACCTTCCTGTAACAGATGATAATGTATTGCTACCAACAGATCCAATTGGAGGTAAAACAGGAATTAACTATACT
AATATATTTAATACTTATGGTCCTTTA

>AB128923/Sho-nan/2005/Japan/CPV-new2b
GGCTTACCACCATTTCTAAATTCTTTGCCTCAAGCTGAAGGAGGTACTAACTTTGGTTATATAGGAGTTCAACAAGATAA
AAGACGTGGTGTAACTCAAATGGGAAATACAAATTATATTACTGAAGCTACTATTATGAGACCAGCTGAGGTTGGTTATA
GTGCACCATATTATTCTTTTGAGGCGTCTACACAAGGGCCATTTAAAACACCTATTGCAGCAGGACGGGGGGGAGCGCAA
ACAGATGAAAATCAAGCAGCAGATGGTGATCCAAGATATGCATTTGGTAGACAACATGGTCAAAAAACTACCACAACAGG
AGAAACACCTGAGAGATTTACATATATAGCACATCAAGATACAGGAAGATATCCAGAAGGAGATTGGATTCAAAATATTA
ACTTTAACCTTCCTGTAACAGATGATAATGTATTGTTACCAACAGATCCAATTGGAGGTAAAACAGGAATTAACTATACT
AATATATTTAATACTTATGGTCCTTTA

>AY742947/CPV-412/1998/USA/CPV-new2b
GGCTTACCACCATTTCTAAATTCTTTGCCTCAAGCTGAAGGAGGTACTAACTTTGGTTATATAGGAGTTCAACAAGATAA
AAGACGTGGTGTAACTCAAATGGGAAATACAAACTATATTACTGAAGCTACTATTATGAGACCAGCTGAGGTTGGTTATA
GTGCACCATATTATTCTTTTGAGGCGTCTACACAAGGGCCATTTAAAACACCTATTGCAGCAGGACGGGGGGGAGCGCAA
ACAGATGAAAATCAAGCAGCAGATGGTGATCCAAGATATGCATTTGGTAGACAACATGGTCAAAAAACTACCACAACAGG
AGAAACACCTGAGAGATTTACATATATAGCACATCAAGATACAGGAAGATATCCCGAAGGAGATTGGATTCAAAATATTA
ACTTTAACCTTCCTGTAACAGATGATAATGTATTGCTACCAACAGATCCAATTGGAGGTAAAACAGGAATTAACTATACT
AATATATTTAATACTTATGGTCCTTTA

>EF599097/DH326/2008/South Korea/CPV-new2b
GGCTTACCACCATTTCTAAATTCTTTGCCTCAAGCTGAAGGAGGTACTAACTTTGGTTATATAGGAGTTCAACAAGATAA
AAGACGTGGTGTAACTCAAATGGGAAATACAAACTATATTACTGAAGCTACTATTATGAGACCAGCTGAGGTTGGTTATA
GTGCACCATATTATTCTTTTGAGGCATCTACACAAGGGCCATTTAAAACACCTATTGCAGCAGGACGGGGGGGAGCGCAA
ACAGATGAAAATCAAGCAGCAGATGGTGATCCAAGATATGCATTTGGTAGACAACATGGTCAAAAAACTACCACAACAGG
AGAAACACCTGAGAGATTTACATATATAGCACATCAAGATACAGGAAGATATCCAGAAGGAGATTGGATTCAAAATATTA
ACTTTAACCTTCCTGTAACAGATGATAATGTATTGCTACCAACAGATCCAATTGGAGGTAAAACAGGAATTAACTATACT
AATATATTTAATACTTATGGTCCTTTA

>CPU72696/CPV-2B/1998/Taiwan/CPV-new2b
GGCTTACCACCATTTCTAAATTCTTTGCCTCAAGCTGAAGGAGGTACTAACTTTGGTTATATAGGAGTTCAACAAGATAA
AAGACGTGGTGTAACTCAAATGGGAAATACAAACTATATTACTGAAGCTACTATTATGAGACCAGCTGAGGTTGGTTATA
GTGCACCATATTATTCTTTTGAGGCGTCTACACAAGGGCCATTTAAAACACCTATTGCAGCAGGACGGGGGGGAGCGCAA
ACAGATGAAAATCAAGCAGCAGATGGTGATCCAAGATATGCATTTGGTAGACAACATGGTCAAAAAACTACCACAACAGG
AGAAACACCTGAGAGATTTACATATATAGCACATCAAGATACAGGAAGATATCCAGAAGGAGATTGGATTCAAAATATTA
ACTTTAACCTTCCTGTAACAGATGATAATGTATTGCTACCAACAGATCCAATTGGAGGTAAAACAGGAATTAACTATACT
AATATATTTAATACTTATGGTCCTTTA

>GU569937/GZ0202/2002/China/CPV-new2b
GGCTTACCACCATTTCTAAATTCTTTGCCTCAAGCTGAAGGGGGTACTAACTTTGGTTATATAGGAGTTCAACAAGATAA
AAGACGTGGTGTAACTCAAATGGGAAATACAAACTATATTACTGAAGCTACTATTATGAGACCAGCTGAGGTTGGTTATA
GTGCACCATATTATTCTTTTGAGGCGTCTACACAAGGGCCATTTAAAACACCTATTGCAGCAGGACGGGGGGGAGCGCAA
ACAGATGAAAATCAAGCAGCAGATGGTAATCCAAGATATGCATTTGGTAGACAACATGGTCAGAAAACTACCACAACAGG
AGAAACACCTGAGAGATTTACATATATAGCACATCAAGATACAGGAAGATATCCAGAAGGAGATTGGATTCAAAATATTA
ACTTTAACCTTCCTGTAACAGATGATAATGTATTGCTACCAACAGATCCAATTGGAGGTAAAACAGGAATTAACTATACT
AATATATTTAATACTTATGGTCCTTTA

>GU569944/GZ0201/2002/China/CPV-new2b
GGCTTACCACCATTTCTAAATTCTTTGCCTCAAGCTGAAGGAGGTACTAACTTTGGTTATATAGGAGTTCAACAAGATAA
AAGACGTGGTGTAACTCAAATGGGAAATACAAACTATATTACTGAAGCTACTATTATGAGACCAGCTGAGGTTGGTTATA
GTGCACCATATTATTCTTTTGAGGCGTCTACACAAGGGCCATTTAAAACACCTATTGCAGCAGGACGGGGGGGAGCGCAA
ACAGATGAAAATCAAGCAGCAGATGGTAATCCAAGATATGCATTTGGTAGACAACATGGTCAAAAAACTACCACAACAGG
AGAAACACCTGAGAGATTTACATATATAGCACATCAAGATACAGGAAGATATCCAGAAGGAGATTGGATTCAAAATATTA
ACTTTAACCTTCCTGTAACAGATGATAATGTATTGCTACCAACAGATCCAATTGGAGGTAAAACAGGAATTAACTATACT
AATATATTTAATACTTATGGTCCTTTA

>JQ743891/CPV-10(10)/2010/China/CPV-new2b
GGCTTACCACCATTTCTAAATTCTTTGCCTCAAGCTGAAGGAGGTACTAACTTTGGTTATATAGGAGTTCAACAAGATAA
AAGACGTGGTGTAACTCAAATGGGAAATACAAACATTATTACTGAAGCTACTATTATGAGACCAGCTGAGGTTGGTTATA
GTGCACCATATTATTCTTTTGAGGCGTCTACACAAGGGCCATTTAAAACACCTATTGCAGCAGGACGGGGGGGAGCGCAA
ACAGATGAAAATCAAGCAGCAGATGGTGATCCAAGATATGCATTTGGTAGACAACATGGTCAAAAAACTACCACAACAGG
AGAAACACCTGAGAGATTTACATATATAGCACATCAAGATACAGGAAGATATCCAGAAGGAGATTGGATTCAAAATATTA
ACTTTAACCTTCCTGTAACAGATGATAATGTATTGCTACCAACAGATCCAATTGGAGGTAAAGCAGGAATTAACTATACT
AATATATTTAATACTTATGGTCCTTTA

>KC881278/CPV-2b-wuhan2/2010/China/CPV-new2b
GGCTTACCACCATTTCTAAATTCTTTGCCTCAAGCTGAAGGAGGTACTAACTTTGGTTATATAGGAGTTCAACAAGATAA
AAGACGTGGTGTAACTCAAATGGGAAATACAAACATTATTACTGAAGCTACTATTATGAGACCAGCTGAGGTTGGTTATA
GTGCACCATATTATTCTTTTGAGGCGTCTACACAAGGGCCATTTAAAACACCTATTGCAGCAAGACGGGGGGGAGCGCAA
ACAGATGAAAATCAAGCAGCAGATGGTGATCCAAGATATGCATTTGGTAGACAACATGGTCAAAAAACTACCACAACAGG
AGAAACACCTGAGAGATTTACATATATAGCACATCAAGATACAGGAGGATATCCAGAAGGAGATTGGATTCAAAATATTA
ACTTTAACCTTCCTGTAACAGATGATAATGTATTGCTACCAACAGATCCAATTGGAGGTAAAGCAGGAATTAACTATACT
AATATATTTAATACTTATGGTCCTTTA

>GQ865519/(GR09/09)/2009/Greece/CPV-2c
GGCTTACCACCATTTCTAAATTCTTTGCCTCAAGCTGAAGGAGGTACTAACTTTGGTTATATAGGAGTTCAACAAGATAA
AAGACGTGGTGTAACTCAAATGGGAAATACAAACTATATTACTGAAGCTACTATTATGAGACCAGCTGAGGTTGGTTATA
GTGCACCATATTATTCTTTTGAGGCGTCTACACAAGGGCCATTTAAAACACCTATTGCAGCAGGACGGGGGGGAGCGCAA
ACAGATGAAAATCAAGCAGCAGATGGTGATCCAAGATATGCATTTGGTAGACAACATGGTCAAAAAACTACCACAACAGG
AGAAACACCTGAGAGATTTACATATATAGCACATCAAGATACAGGAAGATATCCAGAAGGAGATTGGATTCAAAATATTA
ACTTTAACCTTCCTGTAACAGAAGATAATGTATTGCTACCAACAGATCCAATTGGAGGTAAAACAGGAATTAACTATACT
AATATATTTAATACTTATGGTCCTTTA

>FJ222821/(56/00)/2000/Italy/CPV-2c
GGCTTACCACCATTTCTAAATTCTTTGCCTCAAGCTGAAGGAGGTACTAACTTTGGTTATATAGGAGTTCAACAAGATAA
AAGACGTGGTGTAACTCAAATGGGAAATACAAACTATATTACTGAAGCTACTATTATGAGACCAGCTGAGGTTGGTTATA
GTGCACCATATTATTCTTTTGAGGCGTCTACACAAGGGCCATTTAAAACACCTATTGCAGCAGGACGGGGGGGAGCGCAA
ACAGATGAAAATCAAGCAGCAGATGGTGATCCAAGATATGCATTTGGTAGACAACATGGTCAAAAAACTACCACAACAGG
AGAAACACCTGAGAGATTTACATATATAGCACATCAAGATACAGGAAGATATCCAGAAGGAGATTGGATTCAAAATATTA
ACTTTAACCTTCCTGTAACAGAAGATAATGTATTGCTACCAACAGATCCAATTGGAGGTAAAACAGGAATTAACTATACT
AATATATTTAATACTTATGGTCCTTTA

>AB120727/HNI-4-1/2004/Japan/CPV-2c
GGCTTACCACCATTTCTAAATTCTTTGCCTCAAGCTGAAGGAGGTACTAACTTTGGTTATATAGGAGTTCAACAAGATAA
AAGACGTGGTGTAACTCAAATGGGAAATACAAACTATATTACTGAAGCTACTATTATGAGACCAGCTGAGGTTGGTTATA
GTGCACCGTATTATTCTTTTGAGGCGTCTACACAAGGGCCATTTAAAACACCTATTGCAGCAGGACGGGGGGGAGCGCAA
ACAGATGAAAATCAAGCAGCAGATGGTGATCCAAGATATGCATTTGGTAGACAGCATGGTCAAAAAACTACCACAACAGG
AGAAACACCTGAGAGATTTACATATATAGCACATCAAGATACAGGAAGATATCCAGAAGGAGATTGGATTCAAAATATTA
ACTTTAACCTTCCTGTAACAGAAGATAATGTATTGCTACCAACAGATCCAATTGGAGGTAAAACAGGAATTAACTATACT
AATATATTTAATACGTATGGTCCTTTA

>GU380303/(06/09)/2009/China/CPV-2c
GGCTTACCACCATTTCTAAATTCTTTGCCTCAAGCTGAAGGAGGTACTAACTTTGGTTATATAGGAGTTCAACAAGATAA
AAGACGTGGTGTAACTCAAATGGGAAATACAAACATTATTACTGAAGCTACTATTATGAGACCAGCTGAGGTTGGTTATA
GTGCACCATATTATTCTTTTGAGGCGTCTACACAAGGGCCATTTAAAACACCTATTGCAGCAGGACGGGGGGGAGCGCAA
ACAGATGAAAATCAAGCAGCAGATGGTGATCCAAGATATGCATTTGGTAGACAACATGGTCAAAAAACTACCACAACAGG
AGAAACACCTGAGAGATTTACATATATAGCACATCAAGATACAGGAAGATATCCAGAAGGAGATTGGATTCAAAATATTA
ACTTTAACCTTCCTGTAACAGAAGATAATGTATTGCTACCAACAGATCCAATTGGAGGTAAAACAGGAATTAACTATACT
AATATATTTAATACTTATGGTCCTTTA

>GU380305/(08/09)/2009/China/CPV-2c
GGCTTACCACCATTTCTAAATTCTTTGCCTCAAGCTGAAGGAGGTACTAACTTTGGTTATATAGGAGTTCAACAAGATAA
AAGACGTGGTGTAACTCAAATGGGAAATACAAACTATATTACTGAAGCTACTATTATGAGACCAGCTGAGGTTGGTTATA
GTGCACCATATTATTCTTTTGAGGCGTCTACACAAGGGCCATTTAAAACACCTATTGCAGCAGGACGGGGGGGAGCGCAA
ACAGATGAAAATCAAGCAGCAGATGGTGATCCAAGATATGCATTTGGTAGACAACATGGTCAAAAAACTACCACAACAGG
AGAAACACCTGAGAGATTTACATATATAGCACATCAAGATACAGGAAGATATCCAGAAGGAGATTGGATTCAAAATATTA
ACTTTAACCTTCCTGTAACAGAAGATAATGTATTGCTACCAACAGATCCAATTGGAGGTAAAACAGGAATTAACTATACT
AATATATTTAATACTTATGGTCCTTTA

>KF482468/G1/2009/China/CPV-2c
GGCTTACCACCATTTCTAAATTCTTTGCCTCAAGCTGAAGGAGGTACTAACTTTGGTTATATAGGAGTTCAACAAGATAA
AAGACGTGGTGTAACTCAAATGGGAAATACAAACTATATTACTGAAGCTACTATTATGAGACCAGCTGAGGTTGGTTATA
GTGCACCATATTATTCTTTTGAGGCGTCTACACAAGGGCCATTTAAAACACCTATTGCAGCAGGACGGGGGGGAGCGCAA
ACAGATGAAAATCAAGCAGCAGATGGTGATCCAAGATATGCATTTGGTAGACAACATGGTCAAAAAACTACCACAACAGG
AGAAACACCTGAGAGATTTACATATATAGCACATCAAGATACAGGAAGATATCCAGAAGGAGATTGGATTCAAAATATTA
ACTTTAACCTTCCTGTAACAGATGATAATGTATTGCTACCAACAGATCCAATTGGAGGTAAAACAGGAATTAACTATACT
AATATATTTAATACTTATGGTCCTTTA

>KF482471/G15/2009/China/CPV-2c
GGCTTACCACCATTTCTAAATTCTTTGCCTCAAGCTGAAGGAGGTACTAACTTTGGTTATATAGGAGTTCAACAAGATAA
AAGACGTGGTGTAACTCAAATGGGAAATACAAACATTATTACTGAAGCTACTATTATGAGACCAGCTGAGGTTGGTTATA
GTGCACCATATTATTCTTTTGAGGCGTCTACACAAGGGCCATTTAAAACACCTATTGCAGCAGGACGGGGGGGAGCGCAA
ACAGATGAAAATCAAGCAGCAGATGGTGATCCAAGATATGCATTTGGTAGACAACATGGTCAAAAAACTACCACAACAGG
AGAAACACCTGAGAGATTTACATATATAGCACATCAAGATACAGGAAGATATCCAGAAGGAGATTGGATTCAAAATATTA
ACTTTAACCTTCCTGTAACAGATGATAATGTATTGCTGCCAACAGATCCAATTGGAGGTAAAACAGGAATTAACTATACT
AATATATTTAATACTTATGGTCCTTTA

>M38245/CPV-2
GGCTTACCACCATTTCTAAATTCTTTGCCTCAATCTGAAGGAGCTACTAACTTTGGTGATATAGGAGTTCAACAAGATAA
AAGACGTGGTGTAACTCAAATGGGAAATACAAACTATATTACTGAAGCTACTATTATGAGACCAGCTGAGGTTGGTTATA
GTGCACCATATTATTCTTTTGAGGCGTCTACACAAGGGCCATTTAAAACACCTATTGCAGCAGGACGGGGGGGAGCGCAA
ACAGATGAAAATCAAGCAGCAGATGGTAATCCAAGATATGCATTTGGTAGACAACATGGTCAAAAAACTACCACAACAGG
AGAAACACCTGAGAGATTTACATATATAGCACATCAAGATACAGGAAGATATCCAGAAGGAGATTGGATTCAAAATATTA
ACTTTAACCTTCCTGTAACAAATGATAATGTATTGCTACCAACAGATCCAATTGGAGGTAAAACAGGAATTAACTATACT
AATATATTTAATACTTATGGTCCTTTA

>M38246/FPV
GGCTTACCACCATTTTTAAATTCTTTGCCTCAATCTGAAGGAGCTACTAACTTTGGTGATATAGGAGTTCAACAAGATAA
AAGACGTGGTGTAACTCAAATGGGAAATACAGACTATATTACTGAAGCTACTATTATGAGACCAGCTGAGGTTGGTTATA
GTGCACCATATTATTCTTTTGAAGCGTCTACACAAGGGCCATTTAAAACACCTATTGCAGCAGGACGGGGGGGAGCGCAA
ACAGATGAAAATCAAGCAGCAGATGGTGATCCAAGATATGCATTTGGTAGACAACATGGTCAAAAAACTACTACAACAGG
AGAAACACCTGAGAGATTTACATATATAGCACATCAAGATACAGGAAGATATCCAGAAGGAGATTGGATTCAAAATATTA
ACTTTAACCTTCCTGTAACAAATGATAATGTATTGCTACCAACAGATCCAATTGGAGGTAAAACAGGAATTAACTATACT
AATATATTTAATACTTATGGTCCTTTA

>KT074319/HRB-A4/CPV-new2b(17)
GGCTTACCACCATTTCTAAATTCTTTGCCTCAAGCTGAAGGAGGTACTAACTTTGGTTATATAGGAGTTCAACAAGATAA
AAGACGTGGTGTAACTCAAATGGGAAATACAAACATTATTACTGAAGCTACTATTATGAGACCAGCTGAGGTTGGTTATA
GTGCACCATATTATTCTTTTGAGGCGTCTACACAAGGGCCATTTAAAACACCTATTGCAGCAGGACGGGGGGGAGCGCAA
ACAGATGAAAATCAAGCAGCAGATGGTGATCCAAGATATGCATTTGGTAGACAACATGGTCAAAAAACTACCACAACAGG
AGAAACACCTGAGAGATTTACATATATAGCACATCAAGATACAGGAAGATATCCAGAAGGAGATTGGATTCAAAATATTA
ACTTTAACCTTCCTGTAACAGATGATAATGTATTGCTACCAACAGATCCAATTGGAGGTAAAGCAGGAATTAACTATACT
AATATATTTAATACTTATGGTCCTTTA

>KT074335/HRB-J8/CPV-new2b
GGCTTACCACCATTTCTAAATTCTTTGCCTCAAGCTGAAGGAGGTACTAACTTTGGTTATATAGGAGTTCAACAAGATAA
AAGACGTGGTGTAACTCAAATGGGAAATACAAACATTATTACTGAAGCTACTATTATGAGACCAGCTGAGGTTGGTTATA
GTGCACCATATTATTCTTTTGAGGCGTCTACACAAGGGCCATTTAAAACACCTATTGCAGCAGGACGGGGGGGAGCACAA
ACAGATGAAAATCAAGCAGCAGATGGTGATCCAAGATATGCATTTGGTAGACAACATGGTCAAAAAACTACCACAACAGG
AGAAACACCTGAGAGATTTACATATATAGCACATCAAGATACAGGAAGATATCCAGAAGGAGATTGGATTCAAAATATTA
ACTTTAACCTTCCTGTAACAGATGATAATGTATTGCTACCAACAGATCCAATTGGAGGTAAAGCAGGAATTAACTATACT
AATATATTTAATACTTATGGTCCTTTA

>KT074323/HRB-b2/CPV-new2b
GGCTTACCACCATTTCTAAATTCTTTGCCTCAAGCTGAAGGAGGTACTAACTTTGGTTATATAGGAGTTCAACAAGATAA
AAGACGTGGTGTAACTCAAATGGGAAATACAAACATTATTACTGAAGCTACTATTATGAGACCAGCTGAGGTTGGTTATA
GTGCACCATATTATTCTTTTGAGGCGTCTACACAAGGGCCATTTAAAACACCTATTGCAGCAGGACGGGGGGGAGCGCAA
ACAGATGAAAATCAAGCAGCAGATGGTGATCCAAGATATGCATTTGGTAGACAACATGGTCAAAAAACTACCACAACAGG
AGAAACACCTGAGAGATTTACATATATAGCACATCAAGATACAGGAAGATATCCAGAAGGAGATTGGATTCAAAATATTA
ACTTTAACCTTCCTGTAACAGATAATAATGTATTGCTACCAACAGATCCAATTGGAGGTAAAGCAGGAATTAACTATACT
AATATATTTAATACTTATGGTCCTTTA


>KT074258/MDJ-1/CPV-new2a (35)
GGCTTACCACCATTTCTAAATTCTTTGCCTCAAGCTGAAGGAGGTACTAACTTTGGTTATATAGGAGTTCAACAAGATAA
AAGACGTGGTGTAACTCAAATGGGAAATACAAACATTATTACTGAAGCTACTATTATGAGACCAGCTGAGGTTGGTTATA
GTGCACCATATTATTCTTTTGAGGCGTCTACACAAGGGCCATTTAAAACACCTATTGCAGCAGGACGGGGGGGAGCGCAA
ACAGATGAAAATCAAGCAGCAGATGGTGATCCAAGATATGCATTTGGTAGACAACATGGTCAAAAAACTACCACAACAGG
AGAAACACCTGAGAGATTTACATATATAGCACATCAAGATACAGGAAGATATCCAGAAGGAGATTGGATTCAAAATATTA
ACTTTAACCTTCCTGTAACAAATGATAATGTATTGCTACCAACAGATCCAATTGGAGGTAAAGCAGGAATTAACTATACT
AATATATTTAATACTTATGGTCCTTTA

>KT074265/MDJ-22/CPV-new2a
GGCTTACCACCATTTCTAAATTCTTTGCCTCAAGCTGAAGGAGGTACTAACTTTGGTTATATAGGAGTTCAACAAGATAA
AAGACGTGGTGTAACTCAAATGGGAAATACAAACATTATTACTGAAGCTACTATTATGAGACCAGCTGAGGTTGGTTATA
GTGCACCATATTATTCTTTTGAGGCGTCTACACAAGGGCCATTTAAAACACCTATTGCAGCAGGACGGGGGGGAGCGCAA
ACAGATGAAAATCAAGCAGCAGATGGTGATCCAAGATATGCATTTGGTAGACAACATGGTCAAAAAACTACCACAACAGG
AGAAACACCCGAGAGATTTACATATATAGCACATCAAGATACAGGAAGATATCCAGAAGGAGATTGGATTCAAAATATTA
ACTTTAACCTTCCTGTAACAAATGATAATGTATTGCTACCAACAGATCCAATTGGAGGTAAAGCAGGAATTAACTATACT
AATATATTTAATACTTATGGTCCTTTA

>KT074299/HRB-e2/CPV-new2a
GGCTTACCACCATTTCTAAATTCTTTGCCTCAAGCTGAAGGAGGTACTAACTTTGGTTATATAGGAGTTCAGCAAGATAA
AAGACGTGGTGTAACTCAAATGGGAAATACAAACATTATTACTGAAGCTACTATTATGAGACCAGCTGAGGTTGGTTATA
GTGCACCATATTATTCTTTTGAGGCGTCTACACAAGGGCCATTTAAAACACCTATTGCAGCAGGACGGGGGGGAGCGCAA
ACAGATGAAAATCAAGCAGCAGATGGTGATCCAAGATATGCATTTGGTAGACAACATGGTCAAAAAACTACCACAACAGG
AGAAACACCTGAGAGATTTACATATATAGCACATCAAGATACAGGAAGATATCCAGAAGGAGATTGGATTCAAAATATTA
ACTTTAACCTTCCTGTAACAAATGATAATGTATTGCTACCAACAGATCCAATTGGAGGTAAAGCAGGAATTAACTATACT
AATATATTTAATACTTATGGTCCTTTA

>KT074303/HRB-F8/CPV-new2a (2)
GGCTTACCACCATTTCTAAATTCTTTGCCTCAAGCTGAAGGAGGTACTAACTTTGGTTATATAGGAGTTCAACAAGATAA
AAGACGTGGTGTAACTCAAATGGGAAATACAAACATTATTACTGAAGCTACTATTATGAGACCAGCTGAGGTTGGTTATA
GTGCACCATATTATTCTTTTGAGGCGTCTACACAAGGGCCATTTAAAACACCTATTGCAGCAGGACGGGGGGGAGCGCAA
ACAGATGAAAATCAAGCAGCAGATGGTGATCCAAGATATGCATTTGGTAGACAACATGGTCAAAAAACTACCACAACAGG
AGAAACACCTGAGAGATTTACATATATAGCACATCAAGATACAGGAAGATATCCAGAAGGAGATTGGATTCAAAATATTA
GCTTTAACCTTCCTGTAACAAATGATAATGTATTGCTACCAACAGATCCAATTGGAGGTAAAGCAGGAATTAACTATACT
AATATATTTAATACTTATGGTCCTTTA

>KT074261/MDJ-15/CPV-new2a (6)
GGCTTACCACCATTTCTAAATTCTTTGCCTCAAGCTGAAGGAGGTACTAACTTTGGTTATATAGGAGTTCAACAAGATAA
AAGACGTGGTGTAACTCAAATGGGAAATACAAACATTATTACTGAAGCTACTATTATGAGACCAGCTGAGGTTGGTTATA
GTGCACCATATTATTCTTTTGAGGCGTCTACACAAGGGCCATTTAAAACACCTATTGCAGCAGGACGGGGGGGAGCGCAA
ACAGATGAAAATCAAGCAGCAGATGGTGATCCAAGATATGCATTTGGTAGACAACATGGTCAAAAAACTACCACAACAGG
AGAAACACCTGAGAGATTTACATATATAGCACATCAAGATACAGGAAGATATCCAGAAGGAGATTGGATTCAAAATATTA
ACTTTAACCTTCCTGTAACAAATGATAATGTATTGCTACCAACAGATCCAATTGGAGGTAAAACAGGAATTAACTATACT
AATATATTTAATACTTATGGTCCTTTA

>KT074292/HRB-ee7/CPV-new2a
GGCTTACCACCATTTCTAAATTCTTTGCCTCAAGCTGAAGGAGGTACTAACTTTGGTTATATAGGAGTTCAACAAGATAA
AAGACGTGGTGTAACTCAAATGGGAAATACAAACATTATTACTGAAGCTACTATTATGAGACCAGCTGAGGTTGGTTATA
GTGCACCATATTATTCTTTTGAGGCGTCTACACAAGGGCCATTTAAAACACCTATTGCAGCAGGACGGGGGGGAGCGCAA
ACAGATGAAAATCAAGCAGCAGATGGTGATCCAAGATATGCATTTGGTAGACAACATGGTCAGAAAACTACCACAACAGG
AGAAACACCTGAGAGATTTACATATATAGCACATCAAGATACAGGAAGATATCCAGAAGGAGATTGGATTCAAAATATTA
ACTTTAACCTTCCTGTAACAAATGATAATGTATTGCTACCAACAGATCCAATTGGAGGTAAAACAGGAATTAACTATACT
AATATATTTAATACTTATGGTCCTTTA

>KT074259/MDJ-7/CPV-new2a
GGCTTACCACCATTTCTAAATTCTTTGCCTCAAGCTGAAGGAGGCACTAACTTTGGTTATATAGGAGTTCAACAAGATAA
AAGACGTGGTGTAACTCAAATGGGAAATACAAACATTATTACTGAAGCTACTATTATGAGACCAGCTGAGGTTGGTTATA
GTGCACCATATTATTCTTTTGAGGCGTCTACACAAGGGCCATTTAAAACACCTATTGCAGCAGGACGGGGGGGAGCGCAA
ACAGATGAAAATCAAGCAGCAGATGGTGATCCAAGATATGCATTTGGTAGACAACATGGTCAGAAAACTACCACAACAGG
AGAAACACCTGAGAGATTTACATATATAGCACATCAAGATACAGGAAGATATCCAGAAGGAGATTGGATTCAAAATATTA
ACTTTAACCTTCCTGTAACAAATGATAATGTATTGCTACCAACAGATCCAATTGGAGGTAAAACAGGAATTAACTATACT
AATATATTTAATACTTATGGTCCTTTA

>KT074263/MDJ-20/CPV-new2a (1)
GGCTTACCACCATTTCTAAATTCTTTGCCTCAAGCTGAAGGAGGTACTAACTTTGGTTATATAGGAGTTCAACAAGATAA
AAGGCGTGGTGTAACTCAAATGGGAAATACAAACATTATTACTGAAGCTACTATTATGAGACCAGCTGAGGTTGGTTATA
GTGCACCATATTATTCTTTTGAGGCGTCTACACAAGGGCCATTTAAAACACCTATTGCAGCAGGACGGGGGGGAGCACAA
ACAGATGAAAATCAAGCAGCAGATGGTGATCCAAGATATGCATTTGGTAGACAACATGGTCAGAAAACTACCACAACAGG
AGAAACACCTGAGAGATTTACATATATAGCACATCAAGATACAGGAAGATATCCAGAAGGAGATTGGATTCAAAATATTA
ACTTTAACCTTCCTGTAACAAATGATAATGTATTGCTACCAACAGATCCAATTGGAGGTAAAACAGGAATTAACTATACT
AATATATTTAATACTTATGGTCCTTTA

>KT074260/MDJ-9/CPV-new2a (8)
GGCTTACCACCATTTCTAAATTCTTTGCCTCAAGCTGAAGGAGGTACTAACTTTGGTTATATAGGAGTTCAACAAGATAA
AAGGCGTGGTGTAACTCAAATGGGAAATACAAACATTATTACTGAAGCTACTATTATGAGACCAGCTGAGGTTGGTTATA
GTGCACCATATTATTCTTTTGAGGCGTCTACACAAGGGCCATTTAAAACACCTATTGCAGCAGGACGGGGGGGAGCGCAA
ACAGATGAAAATCAAGCAGCAGATGGTGATCCAAGATATGCATTTGGTAGACAACATGGTCAGAAAACTACCACAACAGG
AGAAACACCTGAGAGATTTACATATATAGCACATCAAGATACAGGAAGATATCCAGAAGGAGATTGGATTCAAAATATTA
ACTTTAACCTTCCTGTAACAAATGATAATGTATTGCTACCAACAGATCCAATTGGAGGTAAAACAGGAATTAACTATACT
AATATATTTAATACTTATGGTCCTTTA

>KT074339/HRB-A6/CPV-2c (13)
GGCTTACCACCATTTCTAAATTCTTTGCCTCAAGCTGAAGGAGGTACTAACTTTGGTTATATAGGAGTTCAACAAGATAA
AAGACGTGGTGTAACTCAAATGGGAAACACAAACATTATTACTGAAGCTACTATTATGAGACCAGCTGAGGTTGGTTATA
GTGCACCATATTATTCTTTTGAGGCGTCTACACAAGGGCCATTTAAAACACCTATTGCAGCAGGACGGGGGGGAGCGCAA
ACAGATGAAAATCGAGCAGCAGATGGTGATCCAAGATATGCATTTGGTAGACAACATGGTCAAAAAACTACCACAACAGG
AGAAACACCTGAGAGATTTACATATATAGCACATCAAGATACAGGAAGATATCCAGAAGGAGATTGGATTCAAAATATTA
ACTTTAACCTTCCTGTAACAGAAGATAATGTATTGCTACCAACAGATCCAATTGGAGGTAAAACAGGAATTAACTATACT
AATATATTTAATACTTATGGTCCTTTA
