# Supplementary material for: Co-Circulation of the Rare CPV-2c with Unique Gln370Arg Substitution, New CPV-2b with Unique Thr440Ala Substitution, and New CPV-2a with High Prevalence and Variation in Heilongjiang Province, Northeast China
Source: PLoS One. 2015 Sep 8;10(9):e0137288. doi: 10.1371/journal.pone.0137288 (PMC4562665; doi:10.1371/journal.pone.0137288)
Supplement: S4 Fig — (XLS) [file pone.0137288.s004.xls]

## Sheet: S4 Fig.
			Breakpoint Positions
		In Alignment		In Recombinant Sequence		Relative to GU569938							Detection Methods
Recombination Event Number	Number In .RDP File	Begin	End	Begin	End	Begin	End	Recombinant Sequence(s)	Minor Parental Sequence(s)	Major Parental Sequence(s)	RDP	GENECONV	Bootscan	Maxchi	Chimaera	SiSscan	PhylPro	LARD	3Seq
1	1	810	1707	810	1707	810	1707	GU380305	KF482468	KT156829	NS	NS	NS	0.000851225	0.0072484	0.0104647	NS	NS	0.000248476
1								GU569938		KT156826
1								GU569944		KT156835
1								GU569940
1								KT156832
1								JQ743890[T]
1								JQ743893[T]
1								JQ743892[T]
1								KF482471[T]
2	2	134	557	134	557	134	557	KT156829	KT156836	Unknown (KF482468)	NS	NS	NS	0.0374453	NS	0.000141812	NS	NS	NS
2								GU380305
2								KT156826[T]
2								KT156835[T]
2								KT156827[T]
2								FJ432716[T]
2								GQ169550[T]
2								EU377537
2								GU452715[T]
2								KT156828[T]
2								GQ169549[T]
2								GU452713[T]
2								JQ743904[T]
* = The actual breakpoint position is undetermined (it was most likely overprinted by a subsequent
recombination event).
Minor Parent = Parent contributing the smaller fraction of sequence.
Major Parent = Parent contributing the larger fraction of sequence.
Unknown = Only one parent and a recombinant need be in the alignment for a recombination event to be detectable.
The sequence listed as unknown was used to infer the existance of a missing parental sequence.
NS = No significant P-value was recorded for this recombination event using this method.
